# Supplementary material for: Maximum effect with minimum impact: A new selective control strategy for the Browsing ant Lepisiota frauenfeldi (Formicidae: Formicinae) minimize the impact on non-target species
Source: PLoS One. 2025 Dec 3;20(12):e0337230. doi: 10.1371/journal.pone.0337230 (PMC12674574; doi:10.1371/journal.pone.0337230)
Supplement: S1 Data — (CSV) [file pone.0337230.s001.csv]

ID	Sites	Year	Month	Method	Treatment	Temperature	Tapinoma.melanocephalum	Anoplolepis.gracilipes	Camponotus.bishamon	Lepisiota.frauenfeldi	Nylanderia.amia	Nylanderia.OK03	Paratrechina.longicornis	Plagiolepis.alluaudi	Cardiocondyla.kagutsuchi	Cardiocondyla.minutior	Cardiocondyla.obsucurior	Crematogaster.vagula	Monomorium.chinense	Monomorium.floricola	Syllophopsis.sechellensis	Trichomyrmex.destractor	Pheidole.indica	Pheidole.megacephala	Pheidole.parva	Tetramorium.bicarinatum	Tetramorium.lanuginosum	Tetramorium.simillimum	Tetramorium.smithi	Brachyponera.chinensis
HC001	NH01_LF01	2020	Jul	HC	Before	31.8	1	0	1	0	1	0	1	0	0	0	0	0	1	1	0	0	0	0	0	1	1	0	0	0
HC002	NH01_LF02	2020	Jul	HC	Before	31.8	1	0	1	0	0	0	0	0	0	0	0	0	1	0	0	0	0	0	0	1	0	0	0	0
HC003	NH01_LF03	2020	Jul	HC	Before	31.8	1	0	1	1	1	0	1	0	0	0	0	0	1	0	0	0	0	0	0	0	0	0	0	0
HC004	NH01_LF04	2020	Jul	HC	Before	31.8	1	0	1	1	1	0	1	0	0	0	0	0	1	0	0	0	0	0	1	0	0	0	0	0
HC005	NH01_LF05	2020	Jul	HC	Before	31.8	1	0	0	1	0	0	1	0	0	1	0	0	1	1	0	0	0	0	1	0	0	0	0	0
HC006	NH01_LF06	2020	Jul	HC	Before	31.8	1	0	0	0	0	0	1	0	0	0	0	0	1	0	0	0	0	0	1	0	0	0	0	0
HC007	NH01_LF07	2020	Jul	HC	Before	31.8	1	0	0	1	0	0	0	0	0	0	0	0	1	0	0	0	0	0	0	0	0	0	0	0
HC008	NH01_LF08	2020	Jul	HC	Before	31.8	1	0	0	1	0	0	0	0	0	0	0	1	1	0	0	0	0	0	0	0	0	0	0	0
HC009	NH01_LF09	2020	Jul	HC	Before	31.8	1	0	0	1	0	0	0	0	0	0	0	0	1	0	1	0	0	0	0	0	0	1	0	0
HC010	NH01_LF10	2020	Jul	HC	Before	31.8	1	0	0	1	1	0	1	0	0	0	0	0	1	1	0	0	0	0	1	0	0	0	0	0
HC011	NH01_LF11	2020	Jul	HC	Before	31.8	1	0	0	1	0	0	1	0	0	0	0	0	1	1	0	0	0	0	1	0	0	0	0	0
HC012	NH01_LF12	2020	Jul	HC	Before	31.8	1	0	0	1	0	0	1	0	0	0	0	0	1	0	0	0	0	0	1	0	0	0	0	0
HC013	NH01_LF13	2020	Jul	HC	Before	31.8	1	0	0	1	0	0	1	0	0	0	0	0	1	1	0	0	0	0	1	0	0	0	0	0
HC014	NH01_LF14	2020	Jul	HC	Before	31.8	1	0	0	1	0	0	1	0	0	0	0	0	1	1	0	0	0	0	0	0	0	0	0	0
HC015	NH01_LF15	2020	Jul	HC	Before	31.8	1	0	0	0	1	0	1	0	0	0	0	0	1	0	0	0	0	0	0	0	0	0	0	0
HC016	NH01_LF16	2020	Jul	HC	Before	31.8	1	0	0	1	1	0	1	0	0	0	0	0	1	0	0	0	0	0	1	0	0	0	0	0
HC017	NH01_LF17	2020	Jul	HC	Before	31.8	1	0	0	1	0	0	1	0	0	0	0	0	1	0	0	0	0	0	0	0	0	0	0	0
HC018	NH01_LF18	2020	Jul	HC	Before	31.8	1	0	0	1	0	0	0	0	0	0	0	0	1	0	0	0	0	0	0	0	0	0	0	0
HC019	NH01_LF19	2020	Jul	HC	Before	31.8	0	0	0	1	0	0	1	0	1	0	0	0	1	0	0	0	0	1	0	0	0	0	0	0
HC020	NH01_LF20	2020	Jul	HC	Before	31.8	0	0	0	0	0	0	1	0	0	0	0	0	1	0	0	0	0	1	0	0	0	0	0	0
HC021	NH01_LF21	2020	Jul	HC	Before	31.8	1	0	0	1	0	0	1	0	0	1	0	0	1	0	0	0	1	0	1	1	0	0	0	0
HC022	NH01_LF22	2020	Jul	HC	Before	31.8	0	0	0	1	0	0	1	0	0	1	0	0	1	0	0	0	1	0	1	1	0	0	0	0
HC023	NH01_LF23	2020	Jul	HC	Before	31.8	1	0	0	0	0	0	1	0	1	1	0	0	1	0	0	0	0	1	1	1	0	0	0	0
HC024	NH01_LF24	2020	Jul	HC	Before	31.8	0	0	0	0	0	0	0	0	0	1	0	0	0	0	0	0	0	1	0	0	0	0	0	0
HC025	NH01_LF25	2020	Jul	HC	Before	31.8	1	0	0	1	1	0	1	0	0	0	0	0	1	0	0	1	0	1	0	0	0	0	0	0
HC026	NH01_LF26	2020	Jul	HC	Before	31.8	1	0	0	0	0	0	1	0	0	0	0	0	0	0	0	1	0	0	0	1	0	0	0	0
HC027	NH01_LF27	2020	Jul	HC	Before	31.8	1	0	0	1	1	0	1	0	0	0	0	0	1	0	0	1	0	1	0	0	0	0	0	0
HC028	NH01_LF28	2020	Jul	HC	Before	31.8	1	0	0	1	0	0	1	0	0	1	0	0	1	0	0	0	0	1	0	0	0	0	0	0
HC029	NH01_LF29	2020	Jul	HC	Before	31.8	1	0	0	0	1	0	1	0	0	0	0	0	0	0	0	0	0	1	0	0	0	0	0	0
HC030	NH01_LF30	2020	Jul	HC	Before	31.8	0	0	0	0	1	0	1	1	1	0	0	0	0	0	0	0	0	1	0	0	0	0	0	0
HC031	NH01_LF31	2020	Jul	HC	Before	31.8	1	0	0	1	1	0	1	0	0	1	0	0	1	0	0	0	0	1	1	0	0	0	0	0
HC032	NH01_LF32	2020	Jul	HC	Before	31.8	1	0	0	1	1	0	0	0	0	1	0	0	1	0	0	0	0	1	1	0	0	0	0	0
HC033	NH01_LF33	2020	Jul	HC	Before	31.8	1	0	0	0	0	0	0	0	0	0	0	0	1	0	0	0	0	0	1	0	0	0	0	0
HC034	NH01_LF34	2020	Jul	HC	Before	31.8	1	0	0	1	1	0	0	0	0	0	0	1	1	0	0	0	0	0	1	0	0	0	0	0
HC035	NH01_LF35	2020	Jul	HC	Before	31.8	1	0	0	1	1	0	0	0	0	0	0	0	1	0	0	0	0	0	1	1	1	0	0	0
HC036	NH01_LF36	2020	Jul	HC	Before	31.8	1	0	0	0	1	0	1	0	0	0	0	0	1	0	0	0	0	0	0	0	0	0	0	0
HC037	NH01_LF04	2020	Aug	HC	Before	32.1	1	0	0	1	1	0	1	0	0	0	0	0	1	1	0	0	0	0	1	0	1	1	0	0
HC038	NH01_LF05	2020	Aug	HC	Before	32.1	1	0	1	1	1	0	1	0	0	0	0	0	1	0	0	0	0	0	1	0	0	0	0	0
HC039	NH01_LF08	2020	Aug	HC	Before	32.1	1	0	0	1	0	0	1	0	0	0	0	0	1	1	0	0	0	0	1	0	0	1	0	0
HC040	NH01_LF09	2020	Aug	HC	Before	32.1	1	0	0	0	1	0	1	0	1	0	0	0	1	0	0	0	0	0	1	0	0	0	0	0
HC041	NH01_LF10	2020	Aug	HC	Before	32.1	1	0	0	1	1	0	1	0	0	0	0	0	1	1	0	0	0	0	0	0	0	0	0	0
HC042	NH01_LF11	2020	Aug	HC	Before	32.1	1	0	0	1	1	0	1	0	0	0	0	0	1	0	0	0	0	0	1	0	0	0	0	0
HC043	NH01_LF12	2020	Aug	HC	Before	32.1	1	0	0	1	1	0	1	0	0	0	0	0	1	1	0	0	0	0	1	0	1	0	0	0
HC044	NH01_LF13	2020	Aug	HC	Before	32.1	1	0	0	1	1	0	1	0	0	0	0	0	1	1	0	0	0	0	1	1	0	0	0	0
HC045	NH01_LF14	2020	Aug	HC	Before	32.1	1	0	0	1	0	0	1	0	0	0	0	0	1	0	0	0	0	0	0	0	0	0	0	0
HC046	NH01_LF15	2020	Aug	HC	Before	32.1	1	0	0	1	1	0	1	0	0	1	0	1	1	0	0	0	0	0	1	0	1	0	0	0
HC047	NH01_LF21	2020	Aug	HC	Before	32.1	1	0	0	1	1	0	1	0	0	1	0	0	1	0	0	0	1	0	1	1	0	0	0	0
HC048	NH01_LF22	2020	Aug	HC	Before	32.1	0	0	0	0	0	0	1	0	0	0	0	0	1	0	0	0	1	0	0	1	0	0	0	0
HC049	NH01_LF23	2020	Aug	HC	Before	32.1	1	0	0	0	1	0	1	0	0	0	0	0	1	0	0	0	0	0	0	1	0	0	0	0
HC050	NH01_LF27	2020	Aug	HC	Before	32.1	1	0	0	1	1	0	1	0	0	1	0	0	1	0	0	0	0	0	1	0	0	0	0	0
HC051	NH01_LF28	2020	Aug	HC	Before	32.1	1	0	0	1	0	0	0	0	0	1	0	0	1	0	0	0	0	1	0	0	0	0	0	0
HC052	NH01_LF29	2020	Aug	HC	Before	32.1	0	0	0	1	0	0	0	1	0	1	0	0	0	0	0	0	0	1	0	0	0	0	0	0
HC053	NH01_LF30	2020	Aug	HC	Before	32.1	0	0	0	1	0	0	0	1	0	0	0	0	1	0	0	0	0	1	0	0	0	0	0	0
HC054	NH01_LF31	2020	Aug	HC	Before	32.1	1	0	0	1	1	0	0	0	0	1	0	0	1	0	0	0	0	1	0	0	0	0	0	0
HC055	NH01_LF32	2020	Aug	HC	Before	32.1	1	0	0	1	1	0	0	0	0	1	0	0	1	0	0	0	0	1	0	0	0	0	0	0
HC056	NH01_LF34	2020	Aug	HC	Before	32.1	1	0	0	0	1	0	0	0	0	0	0	0	1	0	0	0	0	0	0	0	0	0	0	0
HC057	NH01_LF04	2020	Sep	HC	After	31.7	1	0	0	1	0	0	1	0	0	0	0	0	1	1	0	0	0	0	1	0	1	0	0	0
HC058	NH01_LF05	2020	Sep	HC	After	31.7	1	0	1	1	0	0	1	0	0	1	0	0	1	0	0	0	0	0	1	0	1	0	0	0
HC059	NH01_LF08	2020	Sep	HC	After	31.7	1	0	0	0	0	0	1	0	0	1	0	0	0	1	0	0	0	0	1	0	0	0	0	0
HC060	NH01_LF09	2020	Sep	HC	After	31.7	1	0	0	0	1	0	0	0	0	0	0	0	1	1	0	0	0	0	1	0	0	0	0	0
HC061	NH01_LF10	2020	Sep	HC	After	31.7	1	0	0	0	0	0	1	0	0	0	0	1	1	1	0	0	0	0	0	0	0	0	0	0
HC062	NH01_LF11	2020	Sep	HC	After	31.7	1	0	0	1	0	0	0	0	0	0	0	0	1	1	0	0	0	0	1	1	0	0	0	0
HC063	NH01_LF12	2020	Sep	HC	After	31.7	1	0	0	1	0	0	1	0	0	1	0	0	0	1	0	0	0	0	0	0	0	0	0	0
HC064	NH01_LF13	2020	Sep	HC	After	31.7	1	0	0	0	0	0	1	0	0	0	0	0	1	1	0	0	0	0	1	0	0	0	0	0
HC065	NH01_LF14	2020	Sep	HC	After	31.7	1	0	0	0	0	0	1	0	0	1	0	0	1	0	0	0	0	0	0	0	0	0	0	0
HC066	NH01_LF15	2020	Sep	HC	After	31.7	1	0	0	0	0	0	1	0	0	1	0	0	1	1	0	0	0	0	1	0	0	0	0	0
HC067	NH01_LF21	2020	Sep	HC	After	31.7	0	0	0	0	1	0	1	0	0	1	0	0	1	0	0	0	1	0	1	1	0	0	0	0
HC068	NH01_LF22	2020	Sep	HC	After	31.7	0	0	0	1	0	0	1	0	0	1	0	0	1	0	0	0	1	0	1	1	0	0	0	0
HC069	NH01_LF23	2020	Sep	HC	Before	31.7	0	0	0	0	0	0	1	0	0	0	0	0	1	0	0	0	0	1	1	0	0	0	0	0
HC070	NH01_LF27	2020	Sep	HC	After	31.7	1	0	0	0	1	0	0	0	0	0	0	0	1	0	0	0	0	1	1	1	0	0	0	0
HC071	NH01_LF28	2020	Sep	HC	After	31.7	1	0	0	0	1	0	1	0	0	0	0	0	1	0	0	0	0	1	0	0	0	0	0	0
HC072	NH01_LF29	2020	Sep	HC	After	31.7	0	0	0	0	0	0	0	0	0	0	0	0	1	0	0	0	0	1	0	0	0	0	0	0
HC073	NH01_LF30	2020	Sep	HC	After	31.7	0	0	0	0	0	0	0	1	0	0	0	0	1	0	0	0	0	1	0	0	0	0	0	0
HC074	NH01_LF31	2020	Sep	HC	After	31.7	0	0	0	1	1	0	0	0	0	1	0	0	1	0	0	0	0	1	0	0	0	0	0	0
HC075	NH01_LF32	2020	Sep	HC	After	31.7	1	0	0	1	1	0	0	0	0	1	0	0	0	0	0	0	0	1	0	0	0	0	0	0
HC076	NH01_LF34	2020	Sep	HC	After	31.7	1	0	1	1	1	0	0	0	0	0	0	1	1	0	0	0	0	0	1	0	0	0	0	0
HC077	NH01_LF04	2020	Oct	HC	After	25.9	1	0	0	0	1	0	1	0	0	0	0	0	1	1	0	0	0	0	1	0	0	0	0	0
HC078	NH01_LF05	2020	Oct	HC	After	25.9	1	0	1	1	1	0	1	0	0	1	0	0	0	1	0	0	0	0	0	0	0	0	0	0
HC079	NH01_LF08	2020	Oct	HC	After	25.9	1	0	0	0	0	0	1	0	0	1	0	0	1	0	0	0	0	0	0	0	0	0	0	0
HC080	NH01_LF09	2020	Oct	HC	After	25.9	1	0	0	0	1	0	1	0	1	0	0	0	1	0	0	0	0	0	0	0	0	1	0	0
HC081	NH01_LF10	2020	Oct	HC	After	25.9	1	0	0	0	1	0	1	0	1	0	0	0	0	1	0	0	0	0	1	1	0	0	0	0
HC082	NH01_LF11	2020	Oct	HC	After	25.9	1	0	0	0	1	0	1	0	0	0	0	0	1	1	0	0	0	0	1	0	0	0	0	0
HC083	NH01_LF12	2020	Oct	HC	After	25.9	1	0	0	0	1	0	1	0	0	0	0	0	1	0	0	0	0	0	0	0	0	0	0	0
HC084	NH01_LF13	2020	Oct	HC	After	25.9	1	0	0	0	0	0	1	0	0	0	0	0	1	1	0	0	0	0	0	0	0	0	0	0
HC085	NH01_LF14	2020	Oct	HC	After	25.9	1	0	0	0	0	0	1	0	0	0	0	0	1	0	0	0	0	0	0	0	0	0	0	0
HC086	NH01_LF15	2020	Oct	HC	After	25.9	1	0	0	0	0	0	1	0	0	0	0	0	1	0	0	0	0	0	0	0	0	1	0	0
HC087	NH01_LF21	2020	Oct	HC	After	25.9	0	0	0	0	0	1	1	0	1	1	0	0	1	1	0	0	1	0	0	1	0	0	0	0
HC088	NH01_LF22	2020	Oct	HC	After	25.9	1	0	0	1	1	1	1	0	0	0	0	0	0	0	0	0	1	0	1	0	0	0	0	0
HC089	NH01_LF23	2020	Oct	HC	Before	25.9	0	0	0	0	1	0	1	0	1	1	0	0	1	0	0	0	0	1	0	1	0	0	0	0
HC090	NH01_LF27	2020	Oct	HC	After	25.9	1	0	0	0	1	0	1	0	1	0	0	0	1	0	0	0	0	1	1	0	0	0	0	0
HC091	NH01_LF28	2020	Oct	HC	After	25.9	0	0	0	0	0	0	1	1	0	1	0	0	1	0	0	0	0	1	0	0	0	0	0	0
HC092	NH01_LF29	2020	Oct	HC	After	25.9	0	0	0	0	0	0	0	1	0	0	0	0	0	0	0	0	0	1	0	0	0	0	0	0
HC093	NH01_LF30	2020	Oct	HC	After	25.9	0	0	0	0	1	0	1	1	0	0	0	0	0	0	0	0	0	1	0	0	0	0	0	0
HC094	NH01_LF31	2020	Oct	HC	After	25.9	1	0	1	0	0	0	0	0	0	1	0	0	1	0	0	0	0	1	0	0	0	0	0	0
HC095	NH01_LF32	2020	Oct	HC	After	25.9	1	0	0	0	1	0	0	0	0	1	0	0	1	0	0	0	0	1	0	0	0	0	0	0
HC096	NH01_LF34	2020	Oct	HC	After	25.9	1	0	0	0	1	0	0	0	0	1	0	0	1	0	0	0	0	0	1	0	0	0	0	0
HC097	NH01_LF04	2020	Nov	HC	After	26.8	1	0	0	1	1	1	1	0	0	1	0	0	1	1	0	0	0	0	1	0	0	0	0	0
HC098	NH01_LF05	2020	Nov	HC	After	26.8	1	0	1	1	1	1	1	0	0	1	0	0	1	1	0	0	0	0	1	0	1	0	0	0
HC099	NH01_LF08	2020	Nov	HC	After	26.8	1	0	0	0	0	0	1	0	0	0	0	0	1	1	0	0	0	0	1	0	1	0	0	0
HC100	NH01_LF09	2020	Nov	HC	After	26.8	1	0	0	0	0	0	1	0	0	0	0	0	1	0	0	0	0	0	0	0	0	1	0	0
HC101	NH01_LF10	2020	Nov	HC	After	26.8	1	0	0	0	1	1	1	0	1	0	0	0	1	1	0	0	0	0	0	1	0	0	0	0
HC102	NH01_LF11	2020	Nov	HC	After	26.8	1	0	0	0	1	0	1	0	0	0	0	0	1	1	0	0	0	0	1	0	0	0	0	0
HC103	NH01_LF12	2020	Nov	HC	After	26.8	0	0	0	0	0	1	1	0	0	0	0	0	1	1	0	0	0	0	1	0	1	0	0	0
HC104	NH01_LF13	2020	Nov	HC	After	26.8	1	0	0	0	0	0	1	0	0	0	0	0	1	1	0	0	0	0	1	1	0	0	0	0
HC105	NH01_LF14	2020	Nov	HC	After	26.8	1	0	0	0	0	0	1	0	0	0	0	0	1	1	0	0	0	0	0	1	0	0	0	0
HC106	NH01_LF15	2020	Nov	HC	After	26.8	1	0	0	0	0	0	1	0	0	0	0	0	1	0	0	0	0	0	1	1	0	0	0	0
HC107	NH01_LF21	2020	Nov	HC	After	26.8	0	0	0	0	0	0	1	0	0	1	0	0	1	0	0	0	1	0	1	0	0	0	0	0
HC108	NH01_LF22	2020	Nov	HC	After	26.8	0	0	0	0	0	1	1	0	0	1	0	0	1	0	0	0	1	0	1	1	0	0	0	0
HC109	NH01_LF23	2020	Nov	HC	Before	26.8	1	0	0	0	0	0	1	0	1	1	0	0	1	0	0	0	0	1	0	0	0	0	0	0
HC110	NH01_LF27	2020	Nov	HC	After	26.8	1	0	0	0	0	1	1	0	1	1	0	0	1	0	0	0	0	1	1	0	0	0	0	0
HC111	NH01_LF28	2020	Nov	HC	After	26.8	1	0	0	0	0	0	1	0	0	1	0	0	0	0	0	0	0	1	0	0	0	0	0	0
HC112	NH01_LF29	2020	Nov	HC	After	26.8	0	0	0	0	0	0	0	1	0	0	0	0	0	0	0	0	0	1	0	0	0	0	0	0
HC113	NH01_LF30	2020	Nov	HC	After	26.8	0	0	0	0	0	0	1	1	0	1	0	0	0	0	0	0	0	1	0	0	0	0	0	0
HC114	NH01_LF31	2020	Nov	HC	After	26.8	1	0	0	0	0	1	1	0	0	1	0	0	1	0	0	0	0	1	0	0	0	0	0	0
HC115	NH01_LF32	2020	Nov	HC	After	26.8	1	0	0	0	0	1	0	0	1	1	0	0	1	0	0	0	0	1	0	0	0	0	0	0
HC116	NH01_LF34	2020	Nov	HC	After	26.8	1	0	0	0	0	1	0	0	0	1	0	0	1	0	0	0	0	0	1	0	0	0	0	0
HC117	NH01_LF04	2020	Dec	HC	After	19.7	1	0	0	0	1	0	1	0	0	0	0	0	0	0	0	0	0	0	0	1	0	0	0	0
HC118	NH01_LF05	2020	Dec	HC	After	19.7	1	1	0	0	1	0	1	0	0	0	0	0	0	1	1	0	0	0	0	0	0	1	0	0
HC119	NH01_LF08	2020	Dec	HC	After	19.7	1	0	0	0	1	0	1	0	0	0	0	0	0	0	0	0	0	0	0	0	0	1	0	0
HC120	NH01_LF09	2020	Dec	HC	After	19.7	1	0	0	0	1	0	1	0	0	0	0	0	0	0	0	0	0	0	0	0	0	0	0	0
HC121	NH01_LF10	2020	Dec	HC	After	19.7	1	0	0	0	1	0	1	0	1	0	0	0	1	0	0	0	0	0	0	0	0	0	0	0
HC122	NH01_LF11	2020	Dec	HC	After	19.7	1	0	0	0	1	0	1	0	0	0	0	0	0	0	0	0	0	0	1	0	0	0	0	0
HC123	NH01_LF12	2020	Dec	HC	After	19.7	1	0	0	0	1	0	1	0	0	0	0	0	0	1	0	0	0	0	1	0	0	0	0	0
HC124	NH01_LF13	2020	Dec	HC	After	19.7	1	0	0	0	0	0	1	0	0	0	0	0	0	0	0	0	0	0	0	0	0	0	0	0
HC125	NH01_LF14	2020	Dec	HC	After	19.7	1	0	0	0	0	0	1	0	0	0	0	0	1	0	0	0	0	0	0	0	0	0	0	0
HC126	NH01_LF15	2020	Dec	HC	After	19.7	1	0	0	0	1	0	1	0	0	0	0	0	0	0	0	0	0	0	0	0	0	0	0	0
HC127	NH01_LF21	2020	Dec	HC	After	19.7	1	0	0	0	1	0	1	0	0	0	0	0	0	0	0	0	1	0	1	1	0	0	0	0
HC128	NH01_LF22	2020	Dec	HC	After	19.7	0	0	0	0	1	0	1	0	0	1	0	0	1	0	0	0	0	1	1	1	0	0	0	0
HC129	NH01_LF23	2020	Dec	HC	Before	19.7	0	0	0	0	0	0	1	0	0	1	0	0	0	0	0	0	0	1	0	0	0	0	0	0
HC130	NH01_LF27	2020	Dec	HC	After	19.7	1	0	0	1	0	0	1	0	0	0	0	0	1	0	0	0	0	1	0	1	0	0	0	0
HC131	NH01_LF28	2020	Dec	HC	After	19.7	1	0	0	0	0	0	1	0	0	1	0	0	0	0	0	0	0	1	0	0	0	0	0	0
HC132	NH01_LF29	2020	Dec	HC	After	19.7	0	0	0	0	0	0	1	0	1	0	0	0	0	0	0	0	0	1	0	0	0	0	0	0
HC133	NH01_LF30	2020	Dec	HC	After	19.7	0	0	0	0	0	0	0	1	0	0	0	0	0	0	0	0	0	1	0	0	0	0	0	0
HC134	NH01_LF31	2020	Dec	HC	After	19.7	0	0	0	0	0	0	0	0	0	0	0	0	1	0	0	0	0	1	0	0	0	0	0	0
HC135	NH01_LF32	2020	Dec	HC	After	19.7	1	0	0	0	1	0	0	0	1	0	0	0	1	0	0	0	0	0	0	0	0	0	0	0
HC136	NH01_LF34	2020	Dec	HC	After	19.7	1	0	0	1	1	0	0	0	0	0	0	0	0	0	0	0	0	0	0	0	0	0	0	0
HC137	NH01_LF04	2021	Jan	HC	After	22	1	0	0	0	1	0	1	0	0	0	0	0	0	1	0	0	0	0	0	0	0	0	0	0
HC138	NH01_LF05	2021	Jan	HC	After	22	1	0	0	0	1	0	1	0	0	1	0	0	0	0	0	0	0	0	0	0	0	0	0	0
HC139	NH01_LF08	2021	Jan	HC	After	22	1	0	0	0	0	0	1	0	0	0	0	0	1	0	0	0	0	0	0	0	0	0	0	0
HC140	NH01_LF09	2021	Jan	HC	After	22	1	0	0	0	1	0	0	0	0	0	0	0	0	0	0	0	0	0	0	0	0	0	0	0
HC141	NH01_LF10	2021	Jan	HC	After	22	1	0	0	0	1	0	0	0	0	0	0	0	1	0	0	0	0	0	1	0	0	0	0	0
HC142	NH01_LF11	2021	Jan	HC	After	22	1	0	0	0	1	0	0	0	1	0	0	0	1	0	0	0	0	0	1	0	0	0	0	0
HC143	NH01_LF12	2021	Jan	HC	After	22	1	0	0	0	1	0	1	0	0	0	0	0	1	0	0	0	0	0	0	0	0	0	0	0
HC144	NH01_LF13	2021	Jan	HC	After	22	1	0	0	0	0	0	1	0	0	1	0	0	1	1	0	0	0	0	0	0	0	0	0	0
HC145	NH01_LF14	2021	Jan	HC	After	22	1	0	0	0	1	0	1	0	0	0	0	0	1	1	0	0	0	0	0	0	0	0	0	0
HC146	NH01_LF15	2021	Jan	HC	After	22	1	0	0	0	0	0	1	0	0	0	0	0	1	0	0	0	0	0	1	0	0	0	0	0
HC147	NH01_LF21	2021	Jan	HC	After	22	0	0	0	0	0	0	1	0	1	1	0	0	1	0	0	0	1	0	1	0	0	0	0	0
HC148	NH01_LF22	2021	Jan	HC	After	22	1	0	0	0	0	0	1	0	0	1	0	0	1	0	0	0	1	0	1	0	0	0	0	0
HC149	NH01_LF23	2021	Jan	HC	Before	22	1	0	0	0	1	0	1	0	0	1	0	0	1	0	0	0	1	1	0	0	0	0	0	0
HC150	NH01_LF27	2021	Jan	HC	After	22	1	0	0	0	1	0	1	0	0	1	0	0	0	0	0	0	0	1	0	1	0	0	0	0
HC151	NH01_LF28	2021	Jan	HC	After	22	1	0	0	0	0	0	0	0	0	0	0	0	1	0	0	0	0	1	0	0	0	0	0	0
HC152	NH01_LF29	2021	Jan	HC	After	22	0	0	0	0	0	0	1	0	1	0	0	0	1	0	0	0	0	1	0	0	0	0	0	0
HC153	NH01_LF30	2021	Jan	HC	After	22	0	0	0	0	0	0	0	1	1	1	0	0	0	0	0	0	0	1	0	0	0	0	0	0
HC154	NH01_LF31	2021	Jan	HC	After	22	1	0	0	0	0	0	0	0	0	1	0	0	1	0	0	0	0	1	0	0	0	0	0	0
HC155	NH01_LF32	2021	Jan	HC	After	22	1	0	0	0	1	0	0	0	0	1	0	0	1	0	0	0	0	1	0	0	0	0	0	0
HC156	NH01_LF34	2021	Jan	HC	After	22	1	0	0	1	1	0	0	0	0	0	0	0	1	0	0	0	0	0	0	1	0	0	0	0
HC157	NH01_LF04	2021	Feb	HC	After	15.6	1	0	1	0	0	0	1	0	0	0	0	0	1	0	0	0	0	0	0	1	0	0	0	0
HC158	NH01_LF05	2021	Feb	HC	After	15.6	1	0	0	0	1	0	1	0	0	0	0	0	1	0	0	0	0	0	1	0	0	0	0	0
HC159	NH01_LF08	2021	Feb	HC	After	15.6	1	0	0	0	0	0	1	0	0	0	0	0	1	1	0	0	0	0	0	0	0	0	0	0
HC160	NH01_LF09	2021	Feb	HC	After	15.6	1	0	0	0	1	0	1	0	0	0	0	0	1	0	0	0	0	0	0	0	0	1	0	0
HC161	NH01_LF10	2021	Feb	HC	After	15.6	1	0	0	0	1	0	0	0	0	0	0	0	1	0	0	0	0	0	0	0	0	0	0	0
HC162	NH01_LF11	2021	Feb	HC	After	15.6	1	0	0	0	0	0	1	0	0	0	0	0	0	0	0	0	0	0	0	0	0	0	0	0
HC163	NH01_LF12	2021	Feb	HC	After	15.6	1	0	0	0	1	0	1	0	0	0	0	0	0	0	0	0	0	0	0	0	0	0	0	0
HC164	NH01_LF13	2021	Feb	HC	After	15.6	1	0	0	0	0	0	1	0	0	0	0	0	0	0	0	0	0	0	0	0	0	0	0	0
HC165	NH01_LF14	2021	Feb	HC	After	15.6	1	0	0	1	1	0	1	0	0	0	0	0	0	0	0	0	0	0	0	0	0	0	0	0
HC166	NH01_LF15	2021	Feb	HC	After	15.6	1	0	0	0	1	0	1	0	0	0	0	0	0	0	0	0	0	0	0	0	0	0	0	0
HC167	NH01_LF21	2021	Feb	HC	After	15.6	0	0	0	0	0	0	1	0	0	0	0	0	1	0	0	0	1	0	0	1	0	0	0	0
HC168	NH01_LF22	2021	Feb	HC	After	15.6	0	0	0	0	0	0	1	0	0	0	0	0	1	0	0	0	0	1	0	1	0	0	0	0
HC169	NH01_LF23	2021	Feb	HC	Before	15.6	0	0	0	0	0	0	1	0	0	1	0	0	0	0	0	0	0	1	0	0	0	0	0	0
HC170	NH01_LF27	2021	Feb	HC	After	15.6	1	0	0	0	0	0	1	0	0	0	0	0	0	0	0	0	0	1	0	0	0	0	0	0
HC171	NH01_LF28	2021	Feb	HC	After	15.6	0	0	0	0	0	0	0	0	0	1	0	0	0	0	0	0	0	1	0	0	0	0	0	0
HC172	NH01_LF29	2021	Feb	HC	After	15.6	0	0	0	0	0	0	0	0	0	0	0	0	0	0	0	0	0	1	0	0	0	0	0	0
HC173	NH01_LF30	2021	Feb	HC	After	15.6	0	0	0	0	0	0	0	1	0	0	0	0	0	0	0	0	0	1	0	0	0	0	0	0
HC174	NH01_LF31	2021	Feb	HC	After	15.6	0	0	0	0	0	0	0	0	0	0	0	0	0	0	0	0	0	1	0	0	0	0	0	0
HC175	NH01_LF32	2021	Feb	HC	After	15.6	1	0	0	0	0	0	0	0	1	0	0	0	1	0	0	0	0	1	0	0	0	0	0	0
HC176	NH01_LF34	2021	Feb	HC	After	15.6	1	0	0	1	1	0	0	0	0	0	0	0	1	0	0	0	0	0	0	0	0	0	0	0
HC177	NH01_LF04	2021	Mar	HC	After	17.3	1	0	0	0	1	0	1	0	0	0	0	0	0	0	0	0	0	0	0	0	0	1	0	0
HC178	NH01_LF05	2021	Mar	HC	After	17.3	1	0	1	0	1	0	1	0	0	0	0	0	0	0	0	0	0	0	1	1	1	0	0	0
HC179	NH01_LF08	2021	Mar	HC	After	17.3	1	0	0	0	1	0	0	0	0	0	0	0	1	0	0	0	0	0	1	0	0	0	0	0
HC180	NH01_LF09	2021	Mar	HC	After	17.3	1	0	0	0	0	0	1	0	0	0	0	0	1	0	0	0	0	0	0	0	0	0	0	0
HC181	NH01_LF10	2021	Mar	HC	After	17.3	1	0	0	0	1	0	0	0	0	0	0	0	1	0	0	0	0	0	0	0	0	0	0	0
HC182	NH01_LF11	2021	Mar	HC	After	17.3	1	0	0	0	1	0	1	0	0	0	0	0	0	0	0	0	0	0	0	1	0	0	0	0
HC183	NH01_LF12	2021	Mar	HC	After	17.3	1	0	0	0	1	0	0	0	0	0	0	0	0	0	0	0	0	0	0	0	0	0	0	0
HC184	NH01_LF13	2021	Mar	HC	After	17.3	1	0	0	0	1	0	1	0	0	0	0	0	1	0	0	0	0	0	0	0	0	0	0	0
HC185	NH01_LF14	2021	Mar	HC	After	17.3	1	0	0	0	1	0	1	0	0	0	0	0	1	0	0	0	0	0	0	0	0	0	0	0
HC186	NH01_LF15	2021	Mar	HC	After	17.3	1	0	0	0	0	0	1	0	0	0	0	0	1	0	0	0	0	0	0	0	0	0	0	0
HC187	NH01_LF21	2021	Mar	HC	After	17.3	1	0	0	0	0	0	1	0	0	1	0	0	1	0	0	0	1	0	1	0	0	0	0	0
HC188	NH01_LF22	2021	Mar	HC	After	17.3	1	0	0	0	1	0	1	0	0	0	0	0	1	0	0	0	1	0	0	0	0	0	0	0
HC189	NH01_LF23	2021	Mar	HC	Before	17.3	1	0	0	0	0	0	1	0	0	1	0	0	1	0	0	0	0	1	0	0	0	0	0	0
HC190	NH01_LF27	2021	Mar	HC	After	17.3	1	0	0	0	0	0	0	0	0	1	0	0	1	0	0	0	0	1	0	0	0	0	0	0
HC191	NH01_LF28	2021	Mar	HC	After	17.3	0	0	0	0	0	0	0	0	0	1	0	0	1	0	0	0	0	1	0	0	0	0	0	0
HC192	NH01_LF29	2021	Mar	HC	After	17.3	0	0	0	0	0	0	0	0	0	0	0	0	0	0	0	0	0	1	0	0	0	0	0	0
HC193	NH01_LF30	2021	Mar	HC	After	17.3	0	0	0	0	0	0	0	1	0	0	0	0	0	0	0	0	0	1	0	0	0	0	0	0
HC194	NH01_LF31	2021	Mar	HC	After	17.3	1	0	0	0	1	0	0	0	0	1	0	0	0	0	0	0	0	1	0	0	0	0	0	0
HC195	NH01_LF32	2021	Mar	HC	After	17.3	0	0	0	0	1	0	0	0	1	0	0	0	0	0	0	0	0	1	0	0	0	0	0	0
HC196	NH01_LF34	2021	Mar	HC	After	17.3	1	0	0	0	1	0	0	0	0	0	0	0	1	0	0	0	0	0	0	0	0	0	0	0
HC197	NH01_LF04	2021	Apr	HC	After	24.2	1	1	1	0	0	1	1	0	0	1	0	0	1	1	0	0	0	0	0	0	1	0	0	0
HC198	NH01_LF05	2021	Apr	HC	After	24.2	1	0	0	0	0	0	1	0	0	1	0	0	1	1	1	0	0	0	0	0	0	1	0	0
HC199	NH01_LF08	2021	Apr	HC	After	24.2	1	0	0	0	0	0	1	0	1	0	0	0	1	1	0	0	0	0	1	0	0	0	0	0
HC200	NH01_LF09	2021	Apr	HC	After	24.2	1	0	0	0	1	0	1	0	1	0	0	0	1	1	0	0	0	0	1	0	0	0	0	0
HC201	NH01_LF10	2021	Apr	HC	After	24.2	0	0	0	1	1	0	0	0	1	0	0	0	1	0	0	0	0	0	1	1	0	0	0	0
HC202	NH01_LF11	2021	Apr	HC	After	24.2	1	0	0	1	0	1	1	0	1	0	0	0	1	0	0	0	0	0	1	1	0	0	0	0
HC203	NH01_LF12	2021	Apr	HC	After	24.2	1	0	0	1	1	0	1	0	0	0	0	0	1	0	0	0	0	0	0	0	0	0	0	0
HC204	NH01_LF13	2021	Apr	HC	After	24.2	1	0	0	1	1	1	1	0	0	0	0	0	1	0	0	0	0	0	0	0	0	0	0	0
HC205	NH01_LF14	2021	Apr	HC	After	24.2	1	0	0	1	0	0	1	0	1	0	0	0	1	1	0	0	0	0	1	0	0	0	0	0
HC206	NH01_LF15	2021	Apr	HC	After	24.2	1	0	0	1	0	1	1	0	0	0	0	0	1	0	0	0	0	0	0	0	0	0	0	0
HC207	NH01_LF21	2021	Apr	HC	After	24.2	0	0	0	0	1	0	1	0	1	1	0	0	1	0	0	0	1	0	1	0	0	0	0	0
HC208	NH01_LF22	2021	Apr	HC	After	24.2	0	0	0	1	1	0	1	0	1	0	0	0	1	0	0	0	1	1	0	1	0	0	0	0
HC209	NH01_LF23	2021	Apr	HC	Before	24.2	0	0	0	0	0	0	1	0	1	0	0	0	1	0	0	0	0	1	0	0	0	0	0	0
HC210	NH01_LF27	2021	Apr	HC	After	24.2	0	0	0	0	0	0	0	0	0	0	0	0	1	0	0	0	0	1	0	0	0	0	0	0
HC211	NH01_LF28	2021	Apr	HC	After	24.2	0	0	0	0	1	0	0	0	0	0	0	0	1	0	0	0	0	1	0	0	0	0	0	0
HC212	NH01_LF29	2021	Apr	HC	After	24.2	0	0	0	0	0	0	0	0	0	0	0	0	1	0	0	0	0	1	0	0	0	0	0	0
HC213	NH01_LF30	2021	Apr	HC	After	24.2	0	0	0	0	0	1	1	1	1	1	0	0	1	0	0	0	0	1	0	0	0	0	0	0
HC214	NH01_LF31	2021	Apr	HC	After	24.2	1	0	0	0	1	0	0	0	0	1	0	0	1	0	0	0	0	1	0	0	0	0	0	0
HC215	NH01_LF32	2021	Apr	HC	After	24.2	1	0	0	0	1	0	0	0	0	1	0	0	1	0	0	0	0	0	0	0	0	0	0	0
HC216	NH01_LF34	2021	Apr	HC	After	24.2	1	0	0	0	0	0	0	0	1	0	0	1	1	0	0	0	0	0	0	0	0	0	0	0
HC217	NH01_LF04	2021	May	HC	After	29.8	1	1	1	1	0	0	0	0	0	0	0	0	1	1	0	0	0	0	0	0	0	0	0	0
HC218	NH01_LF05	2021	May	HC	After	29.8	1	1	1	0	0	0	1	0	0	0	0	1	1	1	0	0	0	0	0	0	1	0	0	0
HC219	NH01_LF08	2021	May	HC	After	29.8	1	0	0	0	0	0	1	0	0	0	0	0	1	1	0	0	0	0	0	0	0	1	0	0
HC220	NH01_LF09	2021	May	HC	After	29.8	1	0	0	0	0	0	1	0	0	0	0	0	1	0	0	0	0	0	0	0	0	1	0	0
HC221	NH01_LF10	2021	May	HC	After	29.8	1	0	0	1	1	0	1	0	0	0	0	0	1	0	0	0	0	0	1	0	0	0	0	0
HC222	NH01_LF11	2021	May	HC	After	29.8	1	0	0	0	1	0	1	0	1	0	0	0	1	0	0	0	0	0	1	0	0	0	0	0
HC223	NH01_LF12	2021	May	HC	After	29.8	1	0	0	0	1	1	1	0	0	0	0	0	1	1	0	0	0	0	0	0	1	0	0	0
HC224	NH01_LF13	2021	May	HC	After	29.8	1	0	0	1	1	0	1	0	0	0	0	0	1	1	0	0	0	0	1	0	0	0	0	0
HC225	NH01_LF14	2021	May	HC	After	29.8	0	0	0	1	0	0	1	0	0	0	0	0	1	0	0	0	0	0	0	0	0	0	0	0
HC226	NH01_LF15	2021	May	HC	After	29.8	1	0	0	1	0	0	1	0	0	0	0	0	1	0	0	0	0	0	0	0	0	0	0	0
HC227	NH01_LF21	2021	May	HC	After	29.8	0	0	0	0	1	0	1	0	0	1	0	0	1	0	0	0	1	0	1	0	0	0	0	0
HC228	NH01_LF22	2021	May	HC	After	29.8	1	0	0	0	1	0	1	0	0	1	0	0	1	0	0	0	0	1	1	1	0	0	0	0
HC229	NH01_LF23	2021	May	HC	Before	29.8	1	0	0	0	1	0	0	0	1	1	0	0	1	0	0	0	0	1	0	0	0	0	0	0
HC230	NH01_LF27	2021	May	HC	After	29.8	1	0	0	0	0	0	0	0	0	1	0	0	1	0	0	0	0	1	0	0	0	0	0	0
HC231	NH01_LF28	2021	May	HC	After	29.8	1	0	0	0	0	0	1	1	0	1	0	0	1	0	0	0	0	1	0	1	0	0	0	0
HC232	NH01_LF29	2021	May	HC	After	29.8	0	0	0	0	1	0	0	0	1	0	0	0	1	0	0	0	0	0	0	0	0	0	0	0
HC233	NH01_LF30	2021	May	HC	After	29.8	0	0	0	0	0	0	0	1	1	1	0	0	1	0	0	0	0	1	0	0	0	0	0	0
HC234	NH01_LF31	2021	May	HC	After	29.8	1	0	0	0	1	0	0	0	0	1	0	0	0	0	0	0	0	1	0	0	0	0	0	0
HC235	NH01_LF32	2021	May	HC	After	29.8	1	0	0	0	1	0	1	0	1	1	0	0	1	0	0	0	0	0	0	0	0	0	0	0
HC236	NH01_LF34	2021	May	HC	After	29.8	1	0	0	0	0	0	0	0	0	1	0	0	1	0	0	0	0	0	1	0	0	0	0	0
HC237	NH01_LF04	2021	Jun	HC	After	23.4	1	1	1	1	1	0	1	0	0	0	0	0	1	1	0	0	0	0	1	1	0	1	0	0
HC238	NH01_LF05	2021	Jun	HC	After	23.4	1	1	1	1	1	0	1	0	0	1	0	0	1	1	0	0	0	0	1	0	1	0	0	0
HC239	NH01_LF08	2021	Jun	HC	After	23.4	1	0	0	0	0	0	1	0	1	0	0	1	1	1	0	0	0	0	1	0	0	1	0	0
HC240	NH01_LF09	2021	Jun	HC	After	23.4	1	0	1	0	0	0	1	0	1	0	0	0	1	0	0	0	0	0	0	0	0	0	0	0
HC241	NH01_LF10	2021	Jun	HC	After	23.4	1	0	0	0	1	1	1	0	1	0	0	0	1	0	0	0	0	0	1	0	0	0	0	0
HC242	NH01_LF11	2021	Jun	HC	After	23.4	1	0	0	1	1	0	0	0	0	1	0	0	1	0	0	0	0	0	1	0	0	0	0	0
HC243	NH01_LF12	2021	Jun	HC	After	23.4	1	0	0	1	1	0	1	0	0	0	0	0	1	1	0	0	0	0	0	0	1	0	0	0
HC244	NH01_LF13	2021	Jun	HC	After	23.4	1	0	0	1	1	0	1	0	0	1	0	0	1	0	0	0	0	0	1	0	0	0	0	0
HC245	NH01_LF14	2021	Jun	HC	After	23.4	1	0	0	1	1	0	1	0	0	0	1	0	1	1	0	0	0	0	0	0	0	0	0	0
HC246	NH01_LF15	2021	Jun	HC	After	23.4	1	0	0	1	1	0	1	0	0	1	0	0	1	0	0	0	0	0	0	0	1	1	0	0
HC247	NH01_LF21	2021	Jun	HC	After	23.4	0	0	0	0	0	0	1	0	1	1	0	0	1	0	0	0	1	0	1	1	0	0	0	0
HC248	NH01_LF22	2021	Jun	HC	After	23.4	0	0	0	1	1	0	1	0	1	0	0	0	1	0	0	0	1	0	1	0	0	0	0	0
HC249	NH01_LF23	2021	Jun	HC	Before	23.4	1	0	0	0	1	0	1	0	1	1	0	0	1	0	0	1	1	1	0	0	0	0	0	0
HC250	NH01_LF27	2021	Jun	HC	After	23.4	1	0	0	0	1	0	1	0	0	0	0	0	1	0	0	0	0	0	1	0	0	0	0	0
HC251	NH01_LF28	2021	Jun	HC	After	23.4	1	0	0	0	0	0	1	0	1	0	0	0	0	0	0	0	0	1	0	0	0	0	0	0
HC252	NH01_LF29	2021	Jun	HC	After	23.4	0	0	0	0	0	0	1	1	1	0	0	0	1	0	0	0	0	0	0	0	0	0	0	0
HC253	NH01_LF30	2021	Jun	HC	After	23.4	0	0	0	0	1	0	0	1	0	0	0	0	1	0	0	0	0	0	0	0	0	0	0	0
HC254	NH01_LF31	2021	Jun	HC	After	23.4	1	0	0	0	1	0	1	0	0	1	0	0	1	0	0	0	0	1	1	0	0	0	1	0
HC255	NH01_LF32	2021	Jun	HC	After	23.4	1	0	0	0	1	0	0	0	1	0	0	0	1	0	0	0	0	0	0	0	0	0	0	0
HC256	NH01_LF34	2021	Jun	HC	After	23.4	1	0	0	0	1	0	0	0	1	0	0	0	1	0	0	0	0	0	0	0	0	0	0	0
HC257	NH01_LF01	2021	Jul	HC	Before	31.8	1	1	1	0	1	0	0	0	0	0	0	1	1	0	0	0	0	0	1	0	0	0	0	0
HC258	NH01_LF02	2021	Jul	HC	Before	31.8	1	1	0	0	0	0	0	0	0	0	0	1	1	0	0	0	0	0	0	1	0	0	0	0
HC259	NH01_LF03	2021	Jul	HC	After	31.8	0	1	1	0	0	0	0	0	0	0	0	0	1	0	0	0	0	0	0	0	1	0	0	0
HC260	NH01_LF04	2021	Jul	HC	After	31.8	1	0	0	1	1	0	0	0	0	0	0	0	1	1	0	0	0	0	0	0	1	0	0	0
HC261	NH01_LF05	2021	Jul	HC	After	31.8	1	1	1	0	1	0	1	0	0	1	0	0	1	0	0	0	0	0	1	0	0	0	0	0
HC262	NH01_LF06	2021	Jul	HC	Before	31.8	1	0	0	0	0	0	1	0	0	0	0	0	0	0	0	0	0	0	0	0	0	0	0	0
HC263	NH01_LF07	2021	Jul	HC	After	31.8	1	0	0	0	0	0	1	0	0	0	0	0	0	0	0	0	0	0	0	0	0	0	0	0
HC264	NH01_LF08	2021	Jul	HC	After	31.8	1	0	0	0	1	0	0	0	0	0	0	0	1	0	0	0	0	0	1	0	0	0	0	0
HC265	NH01_LF09	2021	Jul	HC	After	31.8	1	0	0	0	1	0	1	0	0	0	0	0	1	1	0	0	0	0	1	0	0	0	0	0
HC266	NH01_LF10	2021	Jul	HC	After	31.8	1	0	0	0	1	0	0	0	0	0	0	0	1	1	0	0	0	0	1	0	0	0	0	0
HC267	NH01_LF11	2021	Jul	HC	After	31.8	1	0	0	1	0	0	0	0	0	0	0	0	1	1	0	0	0	0	0	0	0	0	0	0
HC268	NH01_LF12	2021	Jul	HC	After	31.8	1	0	0	0	0	0	1	0	0	0	0	0	1	1	0	0	0	0	1	0	0	0	0	0
HC269	NH01_LF13	2021	Jul	HC	After	31.8	1	0	0	0	0	0	1	0	0	0	0	0	1	0	0	0	0	0	1	0	0	0	0	0
HC270	NH01_LF14	2021	Jul	HC	After	31.8	1	0	0	0	0	0	0	0	0	1	0	0	1	0	0	0	0	0	1	0	0	0	0	0
HC271	NH01_LF15	2021	Jul	HC	After	31.8	1	0	0	0	0	0	1	0	0	0	0	0	1	0	0	0	0	0	1	0	0	0	0	0
HC272	NH01_LF16	2021	Jul	HC	After	31.8	1	0	1	1	0	0	0	0	0	0	0	0	1	0	0	0	0	0	0	0	0	0	0	0
HC273	NH01_LF17	2021	Jul	HC	After	31.8	1	0	0	0	0	0	0	0	0	0	0	0	1	0	0	0	0	0	0	0	0	0	0	0
HC274	NH01_LF18	2021	Jul	HC	After	31.8	0	0	0	0	0	0	1	0	1	1	0	0	1	0	0	0	0	1	0	0	0	0	0	0
HC275	NH01_LF19	2021	Jul	HC	After	31.8	1	0	0	0	0	0	0	0	0	0	0	0	1	0	0	0	0	1	0	0	0	0	0	0
HC276	NH01_LF20	2021	Jul	HC	After	31.8	0	0	0	0	0	0	1	0	0	0	0	0	1	0	0	0	0	0	1	0	0	0	0	0
HC277	NH01_LF21	2021	Jul	HC	After	31.8	0	0	0	0	1	0	1	0	0	1	0	0	1	0	0	0	0	0	1	0	0	0	0	0
HC278	NH01_LF22	2021	Jul	HC	After	31.8	0	0	0	0	0	0	1	0	0	0	0	0	1	0	0	0	0	0	1	1	0	0	0	0
HC279	NH01_LF23	2021	Jul	HC	Before	31.8	1	0	0	0	1	0	0	0	1	1	0	0	1	0	0	0	0	1	1	0	0	0	0	0
HC280	NH01_LF24	2021	Jul	HC	Before	31.8	0	0	0	0	0	0	1	0	1	0	0	0	1	0	0	1	0	1	0	0	0	0	0	0
HC281	NH01_LF25	2021	Jul	HC	After	31.8	0	0	0	0	1	0	1	0	0	0	0	0	1	0	0	1	0	0	0	0	0	0	0	0
HC282	NH01_LF26	2021	Jul	HC	Before	31.8	1	0	0	0	0	0	1	0	0	0	0	0	1	0	0	0	0	0	0	0	0	0	0	0
HC283	NH01_LF27	2021	Jul	HC	After	31.8	1	0	0	0	1	0	0	0	0	1	0	0	1	0	0	0	0	1	1	0	0	0	0	0
HC284	NH01_LF28	2021	Jul	HC	After	31.8	1	0	0	0	1	0	0	0	0	1	0	0	1	0	0	0	0	0	1	0	0	0	0	0
HC285	NH01_LF29	2021	Jul	HC	After	31.8	0	0	0	0	0	0	0	1	1	0	0	0	0	0	0	0	0	0	0	0	0	0	0	0
HC286	NH01_LF30	2021	Jul	HC	After	31.8	0	0	0	0	1	0	1	1	0	0	0	0	1	0	0	0	0	0	0	0	0	0	0	0
HC287	NH01_LF31	2021	Jul	HC	After	31.8	1	1	0	0	0	0	1	0	0	1	0	0	1	0	0	0	0	0	0	0	0	0	0	0
HC288	NH01_LF32	2021	Jul	HC	After	31.8	1	0	0	0	1	0	0	0	0	0	0	0	1	0	0	0	0	0	0	0	0	0	0	0
HC289	NH01_LF33	2021	Jul	HC	Before	31.8	1	0	0	0	0	0	0	0	0	1	0	0	1	0	0	0	0	0	1	0	0	0	0	0
HC290	NH01_LF34	2021	Jul	HC	After	31.8	1	0	0	0	1	0	0	0	0	1	0	0	1	0	0	0	0	0	0	0	0	0	0	0
HC291	NH01_LF35	2021	Jul	HC	After	31.8	1	0	0	0	1	0	0	0	0	1	0	0	1	0	0	0	0	0	1	1	0	0	0	0
HC292	NH01_LF36	2021	Jul	HC	Before	31.8	1	0	0	0	1	0	0	0	0	0	0	0	1	0	0	0	0	0	0	1	0	0	0	0
HC293	NH01_LF04	2021	Aug	HC	After	31.8	1	1	1	0	0	0	0	0	0	0	0	0	1	1	0	0	0	0	1	1	0	0	0	0
HC294	NH01_LF05	2021	Aug	HC	After	31.8	1	1	1	0	1	0	1	0	1	0	0	0	1	0	0	0	0	0	1	1	1	0	0	0
HC295	NH01_LF08	2021	Aug	HC	After	31.8	1	0	1	0	1	0	1	0	1	1	0	0	1	0	0	0	0	0	1	0	0	0	0	0
HC296	NH01_LF09	2021	Aug	HC	After	31.8	1	0	0	0	1	0	0	0	0	0	0	0	1	0	0	0	0	0	1	0	0	0	0	0
HC297	NH01_LF10	2021	Aug	HC	After	31.8	1	0	0	0	1	0	1	0	0	0	0	0	1	1	0	0	0	0	0	0	0	0	0	0
HC298	NH01_LF11	2021	Aug	HC	After	31.8	1	0	0	0	1	0	0	0	0	0	0	0	1	0	0	0	0	0	1	0	0	0	0	0
HC299	NH01_LF12	2021	Aug	HC	After	31.8	1	0	0	0	1	0	1	0	0	0	0	0	1	1	0	0	0	0	1	0	0	0	0	0
HC300	NH01_LF13	2021	Aug	HC	After	31.8	1	0	0	0	0	0	1	0	0	0	0	0	1	1	0	0	0	0	1	0	0	0	0	0
HC301	NH01_LF14	2021	Aug	HC	After	31.8	1	0	0	0	0	0	0	0	0	0	0	0	1	1	0	0	0	0	1	0	0	0	0	0
HC302	NH01_LF15	2021	Aug	HC	After	31.8	1	0	0	0	0	0	1	0	0	0	0	0	1	1	0	0	0	0	1	0	0	0	0	0
HC303	NH01_LF21	2021	Aug	HC	After	31.8	0	0	0	0	0	0	1	0	0	0	0	0	1	0	0	0	1	0	1	0	0	0	0	0
HC304	NH01_LF22	2021	Aug	HC	After	31.8	0	0	0	0	0	1	1	0	1	0	0	0	1	0	0	0	1	0	1	0	0	0	0	0
HC305	NH01_LF23	2021	Aug	HC	Before	31.8	0	0	0	0	1	0	1	0	0	1	0	0	1	0	0	1	1	0	1	0	0	0	0	0
HC306	NH01_LF27	2021	Aug	HC	After	31.8	1	0	0	0	0	0	1	0	0	1	0	0	1	0	0	0	0	0	0	0	0	0	0	0
HC307	NH01_LF28	2021	Aug	HC	After	31.8	1	0	0	0	1	0	0	0	0	1	0	0	1	0	0	0	0	0	0	0	0	0	0	0
HC308	NH01_LF29	2021	Aug	HC	After	31.8	1	0	0	0	0	0	1	1	1	0	0	0	1	0	0	0	0	0	0	0	0	0	0	0
HC309	NH01_LF30	2021	Aug	HC	After	31.8	0	0	0	0	1	0	1	1	0	0	0	0	0	0	0	0	0	0	0	0	0	0	0	0
HC310	NH01_LF31	2021	Aug	HC	After	31.8	1	0	0	0	1	0	1	0	0	1	0	1	1	0	0	0	0	0	1	0	0	0	0	0
HC311	NH01_LF32	2021	Aug	HC	After	31.8	1	0	0	0	1	0	0	0	0	1	0	1	1	0	0	0	0	0	0	0	0	0	0	0
HC312	NH01_LF34	2021	Aug	HC	After	31.8	1	0	0	0	0	0	0	0	0	0	0	0	1	0	0	0	0	0	0	0	0	0	0	0
HC313	NH01_LF04	2021	Sep	HC	After	30.4	1	1	1	0	1	0	1	0	0	0	0	0	1	1	0	0	0	0	1	1	0	0	0	0
HC314	NH01_LF05	2021	Sep	HC	After	30.4	1	1	1	0	1	0	1	0	0	1	0	1	1	1	0	0	0	0	1	1	1	0	0	0
HC315	NH01_LF08	2021	Sep	HC	After	30.4	1	0	0	0	1	0	1	0	0	0	0	0	1	0	0	0	0	0	1	0	1	0	0	0
HC316	NH01_LF09	2021	Sep	HC	After	30.4	1	0	0	0	1	0	1	0	0	0	0	0	1	1	0	0	0	0	1	0	0	1	0	0
HC317	NH01_LF10	2021	Sep	HC	After	30.4	1	0	0	0	1	0	1	0	0	0	0	0	1	0	0	0	0	0	1	0	0	0	0	0
HC318	NH01_LF11	2021	Sep	HC	After	30.4	1	0	0	0	1	0	1	0	1	0	0	0	1	1	0	0	0	0	1	0	1	0	0	0
HC319	NH01_LF12	2021	Sep	HC	After	30.4	1	0	0	0	1	0	0	0	0	0	0	0	1	1	0	0	0	0	1	1	0	0	0	0
HC320	NH01_LF13	2021	Sep	HC	After	30.4	1	0	0	0	1	0	1	0	1	0	0	0	1	1	0	0	0	0	1	0	0	0	0	0
HC321	NH01_LF14	2021	Sep	HC	After	30.4	1	0	0	0	1	0	1	0	0	0	0	0	1	1	0	0	0	0	1	1	0	0	0	0
HC322	NH01_LF15	2021	Sep	HC	After	30.4	1	0	0	0	1	0	1	0	0	1	0	0	1	0	0	0	0	0	1	1	0	0	0	0
HC323	NH01_LF21	2021	Sep	HC	After	30.4	0	0	0	0	1	0	1	0	1	1	0	0	1	0	0	0	0	0	1	1	0	0	0	0
HC324	NH01_LF22	2021	Sep	HC	After	30.4	1	0	0	0	1	0	1	0	0	1	0	0	1	0	0	0	1	0	1	1	0	0	0	0
HC325	NH01_LF23	2021	Sep	HC	Before	30.4	0	0	0	0	1	0	1	0	1	1	0	0	1	0	0	0	0	1	0	0	0	0	0	0
HC326	NH01_LF27	2021	Sep	HC	After	30.4	1	0	0	0	1	0	1	0	0	1	0	0	1	0	0	0	0	1	0	0	0	0	0	0
HC327	NH01_LF28	2021	Sep	HC	After	30.4	1	0	0	0	1	0	1	1	1	1	1	0	1	0	0	0	0	1	1	0	0	0	0	0
HC328	NH01_LF29	2021	Sep	HC	After	30.4	1	0	0	0	1	0	1	1	1	0	0	0	1	0	0	0	0	0	0	0	0	0	0	0
HC329	NH01_LF30	2021	Sep	HC	After	30.4	0	0	0	0	1	0	1	1	1	0	0	0	1	0	0	0	0	0	0	0	0	0	0	0
HC330	NH01_LF31	2021	Sep	HC	After	30.4	1	0	0	0	1	0	1	0	0	1	0	0	1	0	0	0	0	0	0	0	0	0	0	0
HC331	NH01_LF32	2021	Sep	HC	After	30.4	1	0	0	0	0	0	0	0	0	0	0	1	1	0	0	0	0	0	1	0	0	0	0	0
HC332	NH01_LF34	2021	Sep	HC	After	30.4	1	0	0	0	0	0	0	0	0	0	0	1	1	0	0	0	0	0	0	0	0	0	0	0
HC333	NH01_LF04	2021	Oct	HC	After	25.6	1	1	1	0	1	0	0	0	0	1	0	0	1	0	0	0	0	0	1	1	0	1	0	0
HC334	NH01_LF05	2021	Oct	HC	After	25.6	1	1	0	0	1	0	1	0	0	1	0	0	1	1	0	0	0	0	1	1	1	0	0	0
HC335	NH01_LF08	2021	Oct	HC	After	25.6	1	0	0	0	1	0	1	0	1	0	0	0	1	1	0	0	0	0	0	0	1	1	0	0
HC336	NH01_LF09	2021	Oct	HC	After	25.6	1	0	0	0	1	0	1	0	1	0	0	0	1	0	0	0	0	0	1	0	0	0	0	0
HC337	NH01_LF10	2021	Oct	HC	After	25.6	1	0	0	0	1	0	1	0	1	0	0	0	1	0	0	0	0	0	0	0	0	0	0	0
HC338	NH01_LF11	2021	Oct	HC	After	25.6	1	0	0	0	1	0	1	0	1	0	0	0	1	1	0	0	0	0	1	0	0	0	0	0
HC339	NH01_LF12	2021	Oct	HC	After	25.6	1	0	0	0	1	0	1	0	0	1	0	0	1	1	0	0	0	0	1	0	0	0	0	0
HC340	NH01_LF13	2021	Oct	HC	After	25.6	1	0	0	0	1	0	1	0	0	1	0	0	1	1	0	0	0	0	1	0	0	0	0	0
HC341	NH01_LF14	2021	Oct	HC	After	25.6	1	0	0	0	1	0	1	0	0	1	0	0	1	1	0	0	0	0	1	0	0	0	0	0
HC342	NH01_LF15	2021	Oct	HC	After	25.6	1	0	0	0	1	0	1	0	0	0	0	0	1	1	0	0	0	0	1	0	0	0	0	0
HC343	NH01_LF21	2021	Oct	HC	After	25.6	0	0	0	0	1	0	1	0	1	1	0	0	1	0	0	0	1	0	1	1	0	0	0	0
HC344	NH01_LF22	2021	Oct	HC	After	25.6	1	0	0	0	1	0	1	0	1	1	0	0	1	1	0	0	0	0	0	1	0	0	0	0
HC345	NH01_LF23	2021	Oct	HC	Before	25.6	1	0	0	0	0	0	1	0	1	1	0	0	1	0	0	0	1	1	1	0	0	0	0	0
HC346	NH01_LF27	2021	Oct	HC	After	25.6	1	0	0	0	0	0	1	0	1	1	0	0	1	0	1	0	0	0	0	0	0	0	0	0
HC347	NH01_LF28	2021	Oct	HC	After	25.6	1	0	0	0	1	0	1	0	1	1	0	0	1	0	1	0	0	0	1	0	0	0	0	0
HC348	NH01_LF29	2021	Oct	HC	After	25.6	0	0	0	0	1	0	1	1	1	1	0	0	0	0	0	0	0	0	0	0	0	0	0	0
HC349	NH01_LF30	2021	Oct	HC	After	25.6	1	0	0	0	1	0	1	1	0	1	0	0	1	0	0	0	0	0	0	0	0	0	0	0
HC350	NH01_LF31	2021	Oct	HC	After	25.6	1	0	0	0	1	0	0	0	0	1	0	0	1	0	0	0	0	0	1	0	0	0	0	0
HC351	NH01_LF32	2021	Oct	HC	After	25.6	1	0	1	0	1	0	0	0	1	0	0	1	1	0	0	0	0	0	1	0	0	0	0	0
HC352	NH01_LF34	2021	Oct	HC	After	25.6	1	0	0	0	0	0	0	0	0	1	0	0	1	0	0	0	0	0	0	0	0	0	0	0
HC353	NH01_LF04	2021	Nov	HC	After	22.5	1	1	1	0	0	0	0	0	0	1	0	0	0	0	0	0	0	0	1	1	0	0	0	0
HC354	NH01_LF05	2021	Nov	HC	After	22.5	1	1	0	0	1	0	1	0	0	1	0	0	1	1	0	0	0	0	1	1	0	0	0	0
HC355	NH01_LF08	2021	Nov	HC	After	22.5	1	0	0	0	1	0	1	0	0	0	0	0	1	1	0	0	0	0	1	0	0	1	0	0
HC356	NH01_LF09	2021	Nov	HC	After	22.5	1	0	0	0	1	0	1	0	0	0	0	0	1	1	0	0	0	0	1	0	0	1	0	0
HC357	NH01_LF10	2021	Nov	HC	After	22.5	1	0	0	0	1	0	1	0	0	0	0	0	1	0	0	0	0	0	1	1	0	0	0	0
HC358	NH01_LF11	2021	Nov	HC	After	22.5	1	0	0	0	1	0	1	0	1	1	0	0	1	1	0	0	0	0	1	0	0	0	0	0
HC359	NH01_LF12	2021	Nov	HC	After	22.5	1	0	0	0	1	0	1	0	0	1	0	0	1	1	0	0	0	0	1	0	0	0	0	0
HC360	NH01_LF13	2021	Nov	HC	After	22.5	1	0	0	0	1	0	1	0	0	0	0	0	1	1	0	0	0	0	1	0	0	0	0	0
HC361	NH01_LF14	2021	Nov	HC	After	22.5	1	0	0	0	1	0	0	0	1	1	0	0	1	1	0	0	0	0	1	0	0	0	0	0
HC362	NH01_LF15	2021	Nov	HC	After	22.5	1	0	0	0	1	0	1	0	0	0	0	0	1	1	0	0	0	0	1	0	0	1	0	0
HC363	NH01_LF21	2021	Nov	HC	After	22.5	1	0	0	0	0	0	0	0	0	1	0	0	1	0	0	0	1	0	1	1	0	0	0	0
HC364	NH01_LF22	2021	Nov	HC	After	22.5	0	0	0	0	1	0	0	0	1	1	0	0	1	0	0	0	1	0	1	1	0	0	0	0
HC365	NH01_LF23	2021	Nov	HC	Before	22.5	1	0	0	0	1	0	1	0	0	1	0	0	0	0	0	0	0	1	0	1	0	0	0	0
HC366	NH01_LF27	2021	Nov	HC	After	22.5	1	0	0	0	0	0	1	0	0	0	0	0	1	0	0	0	0	0	1	1	0	0	0	0
HC367	NH01_LF28	2021	Nov	HC	After	22.5	1	0	0	0	1	0	1	1	0	1	0	0	1	0	0	0	0	1	1	0	0	0	0	0
HC368	NH01_LF29	2021	Nov	HC	After	22.5	1	0	0	0	1	0	1	1	0	0	0	0	0	0	0	0	0	1	0	0	0	0	0	0
HC369	NH01_LF30	2021	Nov	HC	After	22.5	1	0	0	1	1	0	1	1	1	0	0	0	0	0	0	0	0	1	0	0	0	0	0	0
HC370	NH01_LF31	2021	Nov	HC	After	22.5	1	0	0	1	1	0	1	0	0	1	0	0	1	0	0	0	0	1	0	0	0	0	0	0
HC371	NH01_LF32	2021	Nov	HC	After	22.5	1	0	0	0	0	0	0	0	1	1	0	1	1	1	0	0	0	1	0	0	0	0	0	0
HC372	NH01_LF34	2021	Nov	HC	After	22.5	1	0	0	0	0	0	0	0	1	0	0	0	1	0	0	0	0	0	0	0	0	0	0	0
HC373	NH01_LF04	2021	Dec	HC	After	24.5	1	0	0	0	1	0	0	0	0	0	0	0	1	0	0	0	0	0	1	1	0	0	0	0
HC374	NH01_LF05	2021	Dec	HC	After	24.5	1	0	0	0	1	0	1	0	0	0	0	0	1	1	0	0	0	0	0	0	0	0	0	0
HC375	NH01_LF08	2021	Dec	HC	After	24.5	1	0	0	0	0	0	1	0	1	0	0	0	1	1	0	0	0	0	0	0	0	0	0	0
HC376	NH01_LF09	2021	Dec	HC	After	24.5	1	0	0	0	1	0	1	0	1	0	0	0	1	1	0	0	0	0	0	0	0	0	0	0
HC377	NH01_LF10	2021	Dec	HC	After	24.5	1	0	0	0	1	0	1	0	1	0	0	0	1	0	0	0	0	0	0	0	0	0	0	0
HC378	NH01_LF11	2021	Dec	HC	After	24.5	1	0	0	0	1	0	0	0	0	0	0	0	1	1	0	0	0	0	1	0	0	0	0	0
HC379	NH01_LF12	2021	Dec	HC	After	24.5	1	0	0	0	1	0	1	0	0	0	0	0	1	1	0	0	0	0	1	0	0	0	0	0
HC380	NH01_LF13	2021	Dec	HC	After	24.5	1	0	0	0	0	0	1	0	0	0	0	0	1	1	0	0	0	0	1	0	0	0	0	0
HC381	NH01_LF14	2021	Dec	HC	After	24.5	1	0	0	0	1	0	0	0	0	1	0	0	1	1	0	0	0	0	1	0	0	0	0	0
HC382	NH01_LF15	2021	Dec	HC	After	24.5	1	0	0	0	1	0	1	0	0	0	0	0	1	1	0	0	0	0	1	0	0	0	0	0
HC383	NH01_LF21	2021	Dec	HC	After	24.5	1	0	0	0	0	0	0	0	0	1	0	0	1	0	0	0	1	0	1	0	0	0	0	0
HC384	NH01_LF22	2021	Dec	HC	After	24.5	1	0	0	0	1	0	1	0	1	0	0	0	1	0	0	0	1	0	0	1	0	0	0	0
HC385	NH01_LF23	2021	Dec	HC	Before	24.5	1	0	0	0	1	0	1	0	1	1	0	0	1	0	0	0	0	0	0	0	0	0	0	0
HC386	NH01_LF27	2021	Dec	HC	After	24.5	1	0	0	0	1	0	1	0	0	1	0	0	1	0	0	0	0	1	1	0	0	0	0	0
HC387	NH01_LF28	2021	Dec	HC	After	24.5	1	0	0	0	0	0	1	0	1	0	0	0	1	0	0	0	0	0	1	0	0	0	0	0
HC388	NH01_LF29	2021	Dec	HC	After	24.5	1	0	0	0	1	0	1	1	1	0	0	0	1	0	0	0	0	1	0	0	0	0	0	0
HC389	NH01_LF30	2021	Dec	HC	After	24.5	0	0	0	0	1	0	1	1	1	0	0	0	0	0	0	0	0	1	0	0	0	0	0	0
HC390	NH01_LF31	2021	Dec	HC	After	24.5	1	0	0	1	1	0	1	0	0	1	0	0	1	0	0	0	0	1	1	0	0	0	0	0
HC391	NH01_LF32	2021	Dec	HC	After	24.5	1	0	0	0	0	0	0	0	0	1	0	0	1	1	0	0	0	0	1	0	0	0	0	0
HC392	NH01_LF34	2021	Dec	HC	After	24.5	1	0	0	0	0	0	0	0	0	1	0	0	0	0	0	0	0	1	0	0	0	0	0	0
HC393	NH01_LF04	2022	Jan	HC	After	18.3	1	1	0	0	0	0	0	0	0	0	0	0	0	1	0	0	0	0	0	0	0	0	0	0
HC394	NH01_LF05	2022	Jan	HC	After	18.3	1	1	1	0	1	0	0	0	0	0	0	0	1	0	0	0	0	0	0	1	0	0	0	0
HC395	NH01_LF08	2022	Jan	HC	After	18.3	1	0	0	0	0	0	0	0	0	0	0	0	1	0	0	0	0	0	0	0	0	1	0	0
HC396	NH01_LF09	2022	Jan	HC	After	18.3	1	0	0	0	1	0	1	0	0	0	0	0	1	0	0	0	0	0	0	0	0	0	0	0
HC397	NH01_LF10	2022	Jan	HC	After	18.3	1	0	0	0	0	0	1	0	0	0	0	0	0	0	0	0	0	0	0	0	0	0	0	0
HC398	NH01_LF11	2022	Jan	HC	After	18.3	1	0	0	0	1	0	1	0	0	0	0	0	1	0	0	0	0	0	1	0	0	0	0	0
HC399	NH01_LF12	2022	Jan	HC	After	18.3	1	0	0	0	1	0	1	0	1	0	0	0	1	0	0	0	0	0	0	0	0	0	0	0
HC400	NH01_LF13	2022	Jan	HC	After	18.3	1	0	0	0	1	0	1	0	0	0	0	0	0	0	0	0	0	0	0	0	0	0	0	0
HC401	NH01_LF14	2022	Jan	HC	After	18.3	1	0	0	0	1	0	1	0	0	0	0	0	0	0	0	0	0	0	0	0	0	0	0	0
HC402	NH01_LF15	2022	Jan	HC	After	18.3	1	0	0	0	1	0	1	0	0	0	0	0	0	0	0	0	0	0	0	0	0	0	0	0
HC403	NH01_LF21	2022	Jan	HC	After	18.3	0	0	0	0	1	0	0	0	0	1	0	0	1	0	0	0	1	0	0	1	0	0	0	0
HC404	NH01_LF22	2022	Jan	HC	After	18.3	1	0	0	0	0	0	0	0	0	1	0	0	1	0	0	0	1	0	0	0	0	0	0	0
HC405	NH01_LF23	2022	Jan	HC	Before	18.3	1	0	0	0	0	1	1	0	1	1	0	0	1	0	0	0	1	0	0	1	0	0	0	0
HC406	NH01_LF27	2022	Jan	HC	After	18.3	1	0	0	0	1	0	1	0	0	1	0	0	1	0	0	0	0	1	0	0	0	0	0	0
HC407	NH01_LF28	2022	Jan	HC	After	18.3	1	0	0	0	1	0	1	0	0	1	0	0	0	0	0	0	0	1	0	0	0	0	0	0
HC408	NH01_LF29	2022	Jan	HC	After	18.3	1	0	0	0	0	0	1	1	1	0	0	0	1	0	0	0	0	1	0	0	0	0	0	0
HC409	NH01_LF30	2022	Jan	HC	After	18.3	0	0	0	1	0	0	1	1	1	0	0	0	0	0	0	0	0	1	0	0	0	0	0	0
HC410	NH01_LF31	2022	Jan	HC	After	18.3	1	0	0	0	1	0	1	0	0	0	0	0	1	0	0	0	0	1	0	0	0	0	0	0
HC411	NH01_LF32	2022	Jan	HC	After	18.3	1	0	0	1	1	0	0	0	1	0	0	0	0	0	0	0	0	0	0	0	0	0	0	0
HC412	NH01_LF34	2022	Jan	HC	After	18.3	1	0	0	0	0	0	0	0	0	0	0	0	1	0	0	0	0	1	0	0	0	0	0	0
HC413	NH01_LF04	2022	Feb	HC	After	17.4	1	1	1	0	0	0	0	0	0	0	0	0	1	0	0	0	0	0	0	0	0	0	0	0
HC414	NH01_LF05	2022	Feb	HC	After	17.4	1	1	1	0	0	0	1	0	0	0	0	0	1	1	0	0	0	0	0	0	0	0	0	0
HC415	NH01_LF08	2022	Feb	HC	After	17.4	1	0	0	0	1	0	0	0	0	0	0	0	1	1	0	0	0	0	0	0	0	0	0	0
HC416	NH01_LF09	2022	Feb	HC	After	17.4	1	0	0	0	0	0	0	0	1	0	0	0	1	1	0	0	0	0	0	0	0	0	0	0
HC417	NH01_LF10	2022	Feb	HC	After	17.4	1	0	0	0	1	0	1	0	0	0	0	0	1	0	0	0	0	0	1	0	0	0	0	0
HC418	NH01_LF11	2022	Feb	HC	After	17.4	1	0	0	0	1	0	1	0	0	0	0	0	1	0	0	0	0	0	0	0	0	0	0	0
HC419	NH01_LF12	2022	Feb	HC	After	17.4	1	0	0	0	0	0	1	0	0	0	0	0	1	1	0	0	0	0	0	0	0	0	0	0
HC420	NH01_LF13	2022	Feb	HC	After	17.4	1	0	0	0	0	0	1	0	0	0	0	0	1	0	0	0	0	0	0	0	0	0	0	0
HC421	NH01_LF14	2022	Feb	HC	After	17.4	1	0	0	0	0	0	1	0	0	1	0	0	0	0	0	0	0	0	0	0	0	0	0	0
HC422	NH01_LF15	2022	Feb	HC	After	17.4	1	0	0	0	0	0	1	0	0	0	0	0	0	0	0	0	0	0	0	0	0	0	0	0
HC423	NH01_LF21	2022	Feb	HC	After	17.4	0	0	0	0	0	0	1	0	0	0	0	0	1	0	0	0	1	0	0	1	0	0	0	0
HC424	NH01_LF22	2022	Feb	HC	After	17.4	1	0	0	0	1	0	1	0	1	0	0	0	0	0	0	0	1	1	0	0	0	0	0	0
HC425	NH01_LF23	2022	Feb	HC	Before	17.4	1	0	0	0	0	0	0	0	1	1	0	0	1	0	0	0	0	1	0	0	0	0	0	0
HC426	NH01_LF27	2022	Feb	HC	After	17.4	1	0	0	0	0	0	1	0	0	0	0	0	1	0	0	0	0	0	0	0	0	0	0	0
HC427	NH01_LF28	2022	Feb	HC	After	17.4	1	0	0	0	0	0	1	0	0	0	0	0	1	0	0	0	0	0	0	0	0	0	0	0
HC428	NH01_LF29	2022	Feb	HC	After	17.4	1	0	0	0	0	0	1	1	0	0	0	0	0	0	0	0	0	0	0	0	0	0	0	0
HC429	NH01_LF30	2022	Feb	HC	After	17.4	0	0	0	0	0	0	1	1	1	0	0	0	0	0	0	0	0	1	0	0	0	0	0	0
HC430	NH01_LF31	2022	Feb	HC	After	17.4	1	0	0	0	0	0	0	0	0	1	0	0	0	0	0	0	0	1	0	0	0	0	0	0
HC431	NH01_LF32	2022	Feb	HC	After	17.4	1	0	0	0	0	0	0	0	1	1	0	0	1	0	0	0	0	1	0	0	0	0	0	0
HC432	NH01_LF34	2022	Feb	HC	After	17.4	1	0	0	0	1	0	0	0	0	0	0	0	1	0	0	0	0	1	0	0	0	0	0	0
HC433	NH01_LF04	2022	Mar	HC	After	20.2	1	1	0	0	1	0	0	0	0	0	0	0	1	0	0	0	0	0	0	0	0	0	0	0
HC434	NH01_LF05	2022	Mar	HC	After	20.2	1	1	1	0	1	0	1	0	0	0	0	1	1	0	0	0	0	0	1	0	0	0	0	0
HC435	NH01_LF08	2022	Mar	HC	After	20.2	1	0	0	0	1	0	1	0	0	0	0	0	1	0	0	0	0	0	0	0	0	0	0	0
HC436	NH01_LF09	2022	Mar	HC	After	20.2	1	0	0	0	0	0	1	0	0	0	0	0	1	1	0	0	0	0	1	0	0	0	0	0
HC437	NH01_LF10	2022	Mar	HC	After	20.2	1	0	0	0	1	0	0	0	0	0	0	0	1	0	0	0	0	0	0	0	0	0	0	0
HC438	NH01_LF11	2022	Mar	HC	After	20.2	1	0	0	0	1	0	1	0	0	0	0	0	1	0	0	0	0	0	1	0	0	0	0	0
HC439	NH01_LF12	2022	Mar	HC	After	20.2	1	0	0	0	1	0	1	0	0	0	0	0	1	0	0	0	0	0	1	0	0	0	0	0
HC440	NH01_LF13	2022	Mar	HC	After	20.2	1	0	0	0	1	0	1	0	0	0	0	0	1	0	0	0	0	0	1	0	0	0	0	0
HC441	NH01_LF14	2022	Mar	HC	After	20.2	1	0	0	0	1	0	1	0	0	0	0	0	0	0	0	0	0	0	1	0	0	0	0	0
HC442	NH01_LF15	2022	Mar	HC	After	20.2	1	0	0	0	0	0	1	0	0	0	0	0	1	0	0	0	0	0	1	0	0	0	0	0
HC443	NH01_LF21	2022	Mar	HC	After	20.2	1	0	0	0	0	0	1	0	0	1	0	0	1	0	0	0	1	0	1	1	0	0	0	0
HC444	NH01_LF22	2022	Mar	HC	After	20.2	1	0	0	0	1	0	1	0	1	0	0	0	1	0	0	0	1	0	0	1	0	0	0	0
HC445	NH01_LF23	2022	Mar	HC	Before	20.2	1	0	0	0	1	0	0	0	1	1	0	0	1	0	0	0	1	0	1	1	0	0	0	0
HC446	NH01_LF27	2022	Mar	HC	After	20.2	1	0	0	0	1	0	1	0	0	1	0	0	1	0	0	0	0	1	0	1	0	0	0	0
HC447	NH01_LF28	2022	Mar	HC	After	20.2	1	0	0	0	1	0	1	1	1	1	0	0	1	0	0	0	0	0	1	0	0	0	0	0
HC448	NH01_LF29	2022	Mar	HC	After	20.2	0	0	0	0	0	0	1	1	1	0	0	0	1	0	0	0	0	1	0	0	0	0	0	0
HC449	NH01_LF30	2022	Mar	HC	After	20.2	1	0	0	0	1	0	1	1	1	0	0	0	1	0	0	0	0	0	0	0	0	0	0	0
HC450	NH01_LF31	2022	Mar	HC	After	20.2	1	0	0	0	1	0	0	0	0	0	0	0	1	0	0	0	0	0	0	0	0	0	0	0
HC451	NH01_LF32	2022	Mar	HC	After	20.2	1	0	0	0	1	0	0	0	0	0	0	1	1	1	0	0	0	1	0	0	0	0	0	0
HC452	NH01_LF34	2022	Mar	HC	After	20.2	1	0	0	0	1	0	1	0	0	0	0	0	1	0	0	0	0	1	0	0	0	0	0	0
HC453	NH01_LF04	2022	Apr	HC	After	26.6	1	1	1	0	1	0	0	0	0	0	0	0	1	1	0	0	0	0	0	1	0	0	0	0
HC454	NH01_LF05	2022	Apr	HC	After	26.6	1	1	0	0	1	0	1	0	0	1	0	1	1	1	0	0	0	0	0	0	0	0	0	0
HC455	NH01_LF08	2022	Apr	HC	After	26.6	1	0	0	0	1	0	1	0	1	0	0	0	1	0	0	0	0	0	1	0	0	0	0	0
HC456	NH01_LF09	2022	Apr	HC	After	26.6	1	0	0	0	0	0	1	0	0	0	0	0	1	1	0	0	0	0	1	0	0	0	0	0
HC457	NH01_LF10	2022	Apr	HC	After	26.6	1	0	0	0	1	0	0	0	1	0	0	0	1	1	0	0	0	0	1	0	0	0	0	0
HC458	NH01_LF11	2022	Apr	HC	After	26.6	1	0	0	0	0	0	1	0	1	0	0	0	1	1	0	0	0	0	1	0	0	0	0	0
HC459	NH01_LF12	2022	Apr	HC	After	26.6	1	0	0	0	1	0	1	0	1	0	0	0	1	1	0	0	0	0	1	0	0	0	0	0
HC460	NH01_LF13	2022	Apr	HC	After	26.6	1	0	0	0	1	0	1	0	0	1	0	0	1	1	0	0	0	0	1	0	0	0	0	0
HC461	NH01_LF14	2022	Apr	HC	After	26.6	1	0	0	0	1	0	1	0	0	0	0	0	1	0	0	0	0	0	0	0	0	0	0	0
HC462	NH01_LF15	2022	Apr	HC	After	26.6	1	0	0	0	1	0	0	0	0	1	0	0	1	1	0	0	0	0	1	0	0	0	0	0
HC463	NH01_LF21	2022	Apr	HC	After	26.6	1	0	0	0	1	0	1	0	0	1	0	0	1	0	0	0	1	0	1	0	0	0	0	0
HC464	NH01_LF22	2022	Apr	HC	After	26.6	0	0	0	0	1	0	1	0	1	0	0	0	1	0	0	0	1	0	0	0	0	0	0	0
HC465	NH01_LF23	2022	Apr	HC	Before	26.6	1	0	0	0	1	0	1	0	1	1	0	0	1	0	0	0	0	1	0	0	0	0	0	0
HC466	NH01_LF27	2022	Apr	HC	After	26.6	1	0	0	0	1	0	1	0	0	0	0	0	1	0	0	0	0	0	0	0	0	0	0	0
HC467	NH01_LF28	2022	Apr	HC	After	26.6	0	0	0	0	1	0	1	1	0	1	0	0	1	0	0	0	0	1	0	0	0	0	0	0
HC468	NH01_LF29	2022	Apr	HC	After	26.6	0	0	0	0	0	0	1	1	0	1	0	0	1	0	0	0	0	1	0	0	0	0	0	0
HC469	NH01_LF30	2022	Apr	HC	After	26.6	0	0	0	0	1	0	1	1	0	0	0	0	1	0	0	0	0	0	0	0	0	0	0	0
HC470	NH01_LF31	2022	Apr	HC	After	26.6	1	0	0	0	0	0	0	0	0	1	0	1	1	0	0	0	0	1	1	0	0	0	0	0
HC471	NH01_LF32	2022	Apr	HC	After	26.6	1	0	0	0	1	1	0	0	0	0	0	1	1	0	0	0	0	1	1	0	0	0	0	0
HC472	NH01_LF34	2022	Apr	HC	After	26.6	1	0	0	0	0	0	1	0	1	0	0	0	1	0	0	0	0	0	0	0	0	0	0	0
HC473	NH01_LF04	2022	May	HC	After	25.8	1	1	1	0	1	0	0	0	0	0	0	0	0	1	0	0	0	0	1	1	1	0	0	0
HC474	NH01_LF05	2022	May	HC	After	25.8	1	1	1	0	1	0	1	0	0	1	0	1	1	1	0	0	0	0	1	1	0	0	0	0
HC475	NH01_LF08	2022	May	HC	After	25.8	1	0	0	0	1	1	1	0	0	0	0	0	1	1	0	0	0	0	1	0	0	0	0	0
HC476	NH01_LF09	2022	May	HC	After	25.8	1	0	0	0	1	1	1	0	1	0	0	0	1	0	0	0	0	0	1	0	0	0	0	0
HC477	NH01_LF10	2022	May	HC	After	25.8	1	0	0	0	1	0	1	0	0	0	0	0	1	0	0	0	0	0	0	0	0	0	0	0
HC478	NH01_LF11	2022	May	HC	After	25.8	1	0	0	0	1	1	1	0	1	0	0	0	1	0	0	0	0	0	1	0	0	0	0	0
HC479	NH01_LF12	2022	May	HC	After	25.8	1	0	0	0	1	0	1	0	0	0	0	0	1	1	0	0	0	0	0	0	0	0	0	0
HC480	NH01_LF13	2022	May	HC	After	25.8	1	0	1	0	1	0	1	0	0	0	0	0	1	0	0	0	0	0	0	0	0	0	0	0
HC481	NH01_LF14	2022	May	HC	After	25.8	1	0	0	0	1	0	1	0	1	1	0	0	1	1	0	0	0	0	1	0	1	0	0	0
HC482	NH01_LF15	2022	May	HC	After	25.8	1	0	0	0	1	0	1	0	0	0	0	0	1	1	0	0	0	0	1	0	0	0	0	0
HC483	NH01_LF21	2022	May	HC	After	25.8	1	0	0	0	1	0	1	0	0	1	0	0	1	0	0	0	1	0	1	1	0	0	0	0
HC484	NH01_LF22	2022	May	HC	After	25.8	1	0	0	0	1	1	1	0	1	1	0	0	0	0	0	0	1	0	1	1	0	0	0	0
HC485	NH01_LF23	2022	May	HC	Before	25.8	1	0	0	0	1	0	1	0	1	1	0	0	1	0	0	0	1	0	0	1	0	0	0	0
HC486	NH01_LF27	2022	May	HC	After	25.8	1	0	0	0	1	0	1	0	0	1	0	0	1	0	0	0	0	1	1	0	0	0	0	1
HC487	NH01_LF28	2022	May	HC	After	25.8	1	0	0	0	0	0	1	1	1	0	0	0	1	0	0	0	0	0	1	0	0	0	0	0
HC488	NH01_LF29	2022	May	HC	After	25.8	1	0	0	0	0	0	1	1	1	0	0	0	0	0	0	0	0	1	0	0	0	0	0	0
HC489	NH01_LF30	2022	May	HC	After	25.8	1	0	0	0	1	0	1	1	1	0	0	0	1	0	0	0	0	1	1	0	0	0	0	0
HC490	NH01_LF31	2022	May	HC	After	25.8	1	0	0	0	1	0	1	0	0	1	0	1	1	0	0	0	0	0	1	0	0	0	1	0
HC491	NH01_LF32	2022	May	HC	After	25.8	1	0	0	0	1	0	1	0	1	0	0	0	1	0	1	0	0	1	1	0	0	0	0	0
HC492	NH01_LF34	2022	May	HC	After	25.8	1	0	0	0	0	0	0	0	1	0	0	0	1	0	0	0	0	1	1	0	0	0	0	0
HC493	NH01_LF04	2022	Jun	HC	After	31.3	0	1	1	0	1	0	1	0	0	0	0	0	1	0	0	0	0	0	1	1	1	0	0	0
HC494	NH01_LF05	2022	Jun	HC	After	31.3	1	1	1	0	1	0	0	0	0	0	0	1	1	0	0	0	0	0	1	1	1	0	0	0
HC495	NH01_LF08	2022	Jun	HC	After	31.3	1	0	0	0	1	0	1	0	0	0	0	1	1	0	0	0	0	0	0	0	0	0	0	0
HC496	NH01_LF09	2022	Jun	HC	After	31.3	1	0	1	0	0	0	1	0	1	0	0	0	1	1	0	0	0	0	1	0	0	0	0	0
HC497	NH01_LF10	2022	Jun	HC	After	31.3	1	0	0	0	0	0	0	0	0	0	0	0	1	0	0	0	0	0	1	0	0	0	0	0
HC498	NH01_LF11	2022	Jun	HC	After	31.3	1	0	0	0	1	0	1	0	0	0	0	0	1	0	0	0	0	0	1	0	1	0	0	0
HC499	NH01_LF12	2022	Jun	HC	After	31.3	1	0	1	0	1	0	1	0	0	0	0	0	1	0	0	0	0	0	1	0	0	0	0	0
HC500	NH01_LF13	2022	Jun	HC	After	31.3	1	0	1	0	1	0	1	0	0	0	0	0	1	0	0	0	0	0	1	0	0	0	0	0
HC501	NH01_LF14	2022	Jun	HC	After	31.3	1	0	0	0	1	0	0	0	0	0	0	0	1	0	0	0	0	0	1	0	0	0	0	0
HC502	NH01_LF15	2022	Jun	HC	After	31.3	1	0	0	0	1	0	1	0	0	0	0	0	1	1	0	0	0	0	1	0	0	0	0	0
HC503	NH01_LF21	2022	Jun	HC	After	31.3	0	0	0	0	1	0	1	0	0	0	0	0	1	0	0	0	1	0	1	1	0	0	0	0
HC504	NH01_LF22	2022	Jun	HC	After	31.3	1	0	0	0	1	0	1	0	0	0	0	0	1	0	0	0	1	0	0	1	0	0	0	0
HC505	NH01_LF23	2022	Jun	HC	Before	31.3	0	0	0	0	1	0	1	0	1	0	0	0	1	0	0	0	0	1	1	0	0	0	0	0
HC506	NH01_LF27	2022	Jun	HC	After	31.3	1	0	0	0	1	0	1	0	0	0	0	0	1	0	0	0	0	0	1	0	0	0	0	0
HC507	NH01_LF28	2022	Jun	HC	After	31.3	0	0	0	0	0	0	1	1	0	0	0	0	1	0	0	0	0	0	1	0	0	0	0	0
HC508	NH01_LF29	2022	Jun	HC	After	31.3	1	0	0	0	1	0	1	1	0	0	0	0	1	0	0	0	0	1	0	0	0	0	0	0
HC509	NH01_LF30	2022	Jun	HC	After	31.3	1	0	0	0	1	0	1	1	0	0	0	0	1	0	0	0	0	1	0	0	0	0	0	0
HC510	NH01_LF31	2022	Jun	HC	After	31.3	1	0	0	0	1	0	1	1	0	0	0	1	1	0	0	0	0	0	1	0	0	0	1	0
HC511	NH01_LF32	2022	Jun	HC	After	31.3	1	0	0	0	0	0	1	0	0	0	0	1	1	0	0	0	0	0	1	0	0	0	0	0
HC512	NH01_LF34	2022	Jun	HC	After	31.3	1	0	0	0	1	0	1	0	0	0	0	0	1	0	0	0	0	1	1	0	0	0	0	0
HC513	NH01_LF01	2022	Jul	HC	Before	30.6	1	1	0	0	0	0	0	0	0	0	0	1	1	0	0	0	0	0	1	0	0	0	0	0
HC514	NH01_LF02	2022	Jul	HC	Before	30.6	1	1	0	0	1	0	0	0	1	0	1	1	1	0	0	0	0	0	1	1	1	0	0	0
HC515	NH01_LF03	2022	Jul	HC	After	30.6	1	1	0	0	0	0	0	0	0	1	0	0	1	0	0	0	0	0	1	0	0	0	0	0
HC516	NH01_LF04	2022	Jul	HC	After	30.6	1	1	0	0	1	0	0	0	0	1	0	1	1	0	0	0	0	0	1	1	0	0	0	0
HC517	NH01_LF05	2022	Jul	HC	After	30.6	1	1	1	0	1	0	0	0	0	0	0	1	1	1	0	0	0	0	1	0	1	0	0	0
HC518	NH01_LF06	2022	Jul	HC	Before	30.6	1	1	0	0	0	0	1	0	0	0	0	0	1	0	0	0	0	0	1	0	0	1	0	0
HC519	NH01_LF07	2022	Jul	HC	After	30.6	1	0	0	0	1	0	1	0	0	0	0	0	1	0	0	0	0	0	1	0	0	1	0	0
HC520	NH01_LF08	2022	Jul	HC	After	30.6	1	0	0	0	1	0	1	0	0	0	0	1	1	0	0	0	0	0	1	0	0	0	0	0
HC521	NH01_LF09	2022	Jul	HC	After	30.6	1	0	1	0	1	0	0	0	0	0	0	1	1	0	0	0	0	0	1	0	0	0	0	0
HC522	NH01_LF10	2022	Jul	HC	After	30.6	1	0	0	0	1	0	1	0	0	0	0	1	1	0	0	0	0	0	1	0	0	0	0	0
HC523	NH01_LF11	2022	Jul	HC	After	30.6	1	0	1	0	1	0	1	0	0	0	0	0	1	0	1	0	0	0	1	0	0	0	0	0
HC524	NH01_LF12	2022	Jul	HC	After	30.6	1	0	0	0	1	0	1	0	0	0	0	0	1	0	0	0	0	0	1	0	0	0	0	0
HC525	NH01_LF13	2022	Jul	HC	After	30.6	1	0	1	0	1	1	1	0	0	0	0	0	1	0	0	0	0	0	0	0	0	0	0	0
HC526	NH01_LF14	2022	Jul	HC	After	30.6	1	0	0	0	1	0	1	0	0	0	0	0	1	1	0	0	0	0	1	0	0	0	0	0
HC527	NH01_LF15	2022	Jul	HC	After	30.6	1	0	1	0	1	0	0	0	0	0	0	0	1	1	0	0	0	0	1	0	0	0	0	0
HC528	NH01_LF16	2022	Jul	HC	After	30.6	1	0	0	0	1	0	1	0	0	0	0	0	1	0	0	0	0	0	1	0	0	0	0	0
HC529	NH01_LF17	2022	Jul	HC	After	30.6	1	0	0	0	1	0	1	0	0	0	0	0	1	0	0	0	0	0	1	0	0	1	0	0
HC530	NH01_LF18	2022	Jul	HC	After	30.6	0	0	0	0	0	0	1	0	0	1	0	0	1	0	0	0	0	1	0	0	0	0	0	0
HC531	NH01_LF19	2022	Jul	HC	After	30.6	0	0	0	0	1	0	1	0	1	1	0	0	1	0	0	0	0	1	0	0	0	0	0	0
HC532	NH01_LF20	2022	Jul	HC	After	30.6	0	0	0	0	1	0	0	0	1	0	0	0	1	0	0	0	1	0	0	0	0	0	0	0
HC533	NH01_LF21	2022	Jul	HC	After	30.6	1	0	0	0	1	0	0	0	0	1	0	0	1	0	0	0	1	0	1	0	0	0	0	0
HC534	NH01_LF22	2022	Jul	HC	After	30.6	0	0	0	0	1	0	1	0	1	0	0	0	1	0	0	0	1	0	1	1	0	0	0	0
HC535	NH01_LF23	2022	Jul	HC	Before	30.6	1	0	0	0	1	0	1	0	0	0	0	0	1	0	0	0	0	0	1	1	0	0	0	0
HC536	NH01_LF24	2022	Jul	HC	Before	30.6	1	0	0	0	1	0	1	0	0	1	0	0	1	0	0	1	0	1	1	0	0	0	0	0
HC537	NH01_LF25	2022	Jul	HC	After	30.6	1	0	0	0	1	0	1	0	0	1	0	0	1	0	0	1	0	1	0	0	0	0	0	0
HC538	NH01_LF26	2022	Jul	HC	Before	30.6	1	0	0	0	1	0	1	0	0	0	0	0	1	0	0	0	0	0	1	0	0	0	0	0
HC539	NH01_LF27	2022	Jul	HC	After	30.6	1	0	0	0	1	0	1	0	0	1	0	0	1	0	0	0	0	0	1	0	0	0	0	0
HC540	NH01_LF28	2022	Jul	HC	After	30.6	1	0	0	0	1	0	1	0	0	0	0	0	1	0	0	0	0	0	1	0	0	0	0	0
HC541	NH01_LF29	2022	Jul	HC	After	30.6	1	0	0	0	1	0	0	0	0	0	0	0	1	0	0	0	0	1	0	0	0	0	0	0
HC542	NH01_LF30	2022	Jul	HC	After	30.6	0	0	0	0	1	0	1	1	0	0	0	0	1	0	0	0	0	0	0	0	0	0	0	0
HC543	NH01_LF31	2022	Jul	HC	After	30.6	1	0	1	0	1	0	1	0	0	1	0	0	1	0	0	0	0	0	1	0	0	0	0	0
HC544	NH01_LF32	2022	Jul	HC	After	30.6	1	0	1	0	1	0	0	0	0	1	0	1	0	0	0	0	0	0	0	0	0	0	0	0
HC545	NH01_LF33	2022	Jul	HC	Before	30.6	1	0	0	0	0	0	0	0	0	0	0	0	1	0	0	0	0	1	1	0	0	0	0	0
HC546	NH01_LF34	2022	Jul	HC	After	30.6	0	0	0	0	0	0	0	0	0	1	0	0	1	0	0	0	0	1	1	0	0	0	0	0
HC547	NH01_LF35	2022	Jul	HC	After	30.6	1	1	0	0	1	0	0	0	0	1	0	0	1	0	0	0	0	0	1	0	0	0	0	0
HC548	NH01_LF36	2022	Jul	HC	Before	30.6	1	0	0	0	1	0	0	0	0	0	0	0	1	0	0	0	0	0	0	0	0	0	0	0
HC549	NH01_LF04	2022	Aug	HC	After	31.3	1	1	1	0	0	0	0	0	0	0	0	0	1	0	0	0	0	0	1	1	1	0	0	0
HC550	NH01_LF05	2022	Aug	HC	After	31.3	1	1	0	0	1	0	0	0	0	0	0	1	1	1	0	0	0	0	1	0	1	0	0	0
HC551	NH01_LF08	2022	Aug	HC	After	31.3	1	0	1	0	1	0	1	0	1	0	0	1	1	0	0	0	0	0	1	0	0	0	0	0
HC552	NH01_LF09	2022	Aug	HC	After	31.3	1	0	0	0	1	0	1	0	0	0	0	1	1	0	0	0	0	0	1	0	0	0	0	0
HC553	NH01_LF10	2022	Aug	HC	After	31.3	1	0	0	0	1	0	1	0	0	0	0	0	1	1	0	0	0	0	0	0	0	0	0	0
HC554	NH01_LF11	2022	Aug	HC	After	31.3	1	0	0	0	1	0	1	0	0	0	0	0	1	0	0	0	0	0	1	0	0	0	0	0
HC555	NH01_LF12	2022	Aug	HC	After	31.3	1	0	0	0	1	0	0	0	0	0	0	0	1	0	0	0	0	0	1	0	0	0	0	0
HC556	NH01_LF13	2022	Aug	HC	After	31.3	1	0	0	0	1	0	0	0	0	1	0	0	1	1	0	0	0	0	1	0	0	0	0	0
HC557	NH01_LF14	2022	Aug	HC	After	31.3	1	0	0	0	1	0	1	0	0	0	0	0	1	1	0	0	0	0	1	0	0	0	0	0
HC558	NH01_LF15	2022	Aug	HC	After	31.3	1	0	0	0	1	0	1	0	0	0	0	0	1	0	0	0	0	0	1	0	0	0	0	0
HC559	NH01_LF21	2022	Aug	HC	After	31.3	1	0	0	0	1	0	1	0	0	1	0	0	1	0	0	0	1	0	1	1	0	0	0	0
HC560	NH01_LF22	2022	Aug	HC	After	31.3	1	0	0	0	1	0	1	0	0	0	0	0	1	0	0	0	1	0	1	1	0	0	0	0
HC561	NH01_LF23	2022	Aug	HC	Before	31.3	1	0	0	0	1	0	1	0	1	1	0	0	1	0	0	0	1	0	1	1	0	0	0	0
HC562	NH01_LF27	2022	Aug	HC	After	31.3	1	0	0	0	1	0	1	0	0	0	0	0	1	0	0	1	0	0	1	0	0	0	0	0
HC563	NH01_LF28	2022	Aug	HC	After	31.3	1	0	0	0	1	0	1	1	0	1	0	0	1	0	0	0	0	0	1	0	0	0	0	0
HC564	NH01_LF29	2022	Aug	HC	After	31.3	0	0	0	0	1	0	1	1	0	1	0	0	1	0	0	0	0	1	0	0	0	0	0	0
HC565	NH01_LF30	2022	Aug	HC	After	31.3	0	0	0	0	1	0	0	1	0	0	0	0	1	0	0	0	0	1	1	0	0	0	0	0
HC566	NH01_LF31	2022	Aug	HC	After	31.3	1	0	0	0	1	0	1	0	0	1	0	1	1	0	0	0	0	0	1	0	0	0	1	0
HC567	NH01_LF32	2022	Aug	HC	After	31.3	1	0	0	0	1	0	0	0	0	0	0	1	1	0	0	0	0	1	1	0	0	0	0	0
HC568	NH01_LF34	2022	Aug	HC	After	31.3	1	0	0	0	0	0	1	0	0	0	0	1	1	0	0	0	0	1	0	0	0	0	0	0
HC569	NH01_LF04	2022	Sep	HC	After	30.5	1	1	0	0	1	0	0	0	0	0	0	0	1	1	0	0	0	0	1	1	0	0	1	0
HC570	NH01_LF05	2022	Sep	HC	After	30.5	1	1	1	0	1	0	0	0	0	0	0	0	1	1	0	0	0	0	1	1	0	1	0	0
HC571	NH01_LF08	2022	Sep	HC	After	30.5	1	0	0	0	1	0	1	0	0	0	0	0	1	0	0	0	0	0	1	0	0	1	1	0
HC572	NH01_LF09	2022	Sep	HC	After	30.5	1	0	0	0	1	0	1	0	0	0	0	0	1	1	0	0	0	0	1	0	0	1	0	0
HC573	NH01_LF10	2022	Sep	HC	After	30.5	1	0	1	0	0	0	1	0	0	0	0	0	1	0	0	0	0	0	1	0	0	1	0	0
HC574	NH01_LF11	2022	Sep	HC	After	30.5	1	0	1	0	1	0	1	0	0	0	0	1	1	0	0	0	0	0	1	0	0	0	0	0
HC575	NH01_LF12	2022	Sep	HC	After	30.5	1	0	0	0	1	0	1	0	0	0	0	0	1	0	0	0	0	0	0	0	0	0	0	0
HC576	NH01_LF13	2022	Sep	HC	After	30.5	1	0	0	0	1	0	0	0	0	0	0	1	1	0	0	0	0	0	1	0	0	0	0	0
HC577	NH01_LF14	2022	Sep	HC	After	30.5	1	0	0	0	1	0	1	0	0	0	0	1	1	0	0	0	0	0	1	0	0	0	0	0
HC578	NH01_LF15	2022	Sep	HC	After	30.5	1	0	0	0	1	0	0	0	0	0	0	0	1	1	1	0	0	0	1	0	0	0	0	0
HC579	NH01_LF21	2022	Sep	HC	After	30.5	1	0	0	0	1	0	1	0	0	0	0	0	1	0	0	0	1	0	1	1	0	0	0	0
HC580	NH01_LF22	2022	Sep	HC	After	30.5	1	0	0	0	1	0	1	0	0	0	0	0	1	0	0	0	1	0	1	1	0	0	0	0
HC581	NH01_LF23	2022	Sep	HC	Before	30.5	1	0	0	0	1	0	1	0	1	0	0	0	1	0	0	0	1	0	1	1	0	0	0	0
HC582	NH01_LF27	2022	Sep	HC	After	30.5	1	0	1	0	0	0	1	0	0	0	0	0	1	0	0	0	0	0	1	0	0	1	0	0
HC583	NH01_LF28	2022	Sep	HC	After	30.5	1	0	0	0	1	0	1	0	1	0	0	0	1	0	0	0	0	0	1	0	0	1	0	0
HC584	NH01_LF29	2022	Sep	HC	After	30.5	1	0	0	0	1	0	1	1	0	0	0	0	0	0	0	0	0	1	0	0	0	0	0	0
HC585	NH01_LF30	2022	Sep	HC	After	30.5	0	0	0	0	1	0	1	1	0	0	0	0	1	0	0	0	0	1	0	0	0	0	0	0
HC586	NH01_LF31	2022	Sep	HC	After	30.5	1	0	0	0	1	0	1	0	0	0	0	0	1	0	0	0	0	0	1	0	1	1	0	0
HC587	NH01_LF32	2022	Sep	HC	After	30.5	1	0	1	0	1	0	0	0	0	0	0	0	1	0	0	0	0	0	1	0	0	1	0	0
HC588	NH01_LF34	2022	Sep	HC	After	30.5	1	0	0	0	0	0	1	0	0	0	0	0	1	0	0	0	0	1	0	0	0	1	0	0
HC589	NH01_LF04	2022	Oct	HC	After	27.1	1	1	1	0	0	0	0	0	0	0	0	0	1	0	0	0	0	0	0	1	0	0	0	0
HC590	NH01_LF05	2022	Oct	HC	After	27.1	1	1	0	0	0	0	0	0	0	1	0	0	0	1	0	0	0	0	0	0	0	0	0	0
HC591	NH01_LF08	2022	Oct	HC	After	27.1	1	0	0	0	0	0	1	0	0	0	0	1	0	0	0	0	0	0	0	0	0	0	0	0
HC592	NH01_LF09	2022	Oct	HC	After	27.1	1	0	0	0	0	0	1	0	0	0	0	0	1	0	0	0	0	0	0	0	0	0	0	0
HC593	NH01_LF10	2022	Oct	HC	After	27.1	1	0	0	0	0	0	1	0	0	0	0	0	1	0	0	0	0	0	0	0	0	0	0	0
HC594	NH01_LF11	2022	Oct	HC	After	27.1	1	0	1	0	1	0	1	0	0	0	0	0	1	0	0	0	0	0	0	0	1	0	0	0
HC595	NH01_LF12	2022	Oct	HC	After	27.1	1	0	0	0	1	0	1	0	0	0	0	0	1	0	0	0	0	0	1	0	0	0	0	0
HC596	NH01_LF13	2022	Oct	HC	After	27.1	1	0	0	0	1	0	1	0	0	0	0	0	1	0	0	0	0	0	0	0	0	0	0	0
HC597	NH01_LF14	2022	Oct	HC	After	27.1	1	0	0	0	1	0	1	0	0	0	0	0	1	0	0	0	0	0	1	0	0	0	0	0
HC598	NH01_LF15	2022	Oct	HC	After	27.1	1	0	0	0	0	0	1	0	0	0	0	0	1	1	0	0	0	0	1	0	0	0	0	0
HC599	NH01_LF21	2022	Oct	HC	After	27.1	1	0	0	0	1	0	1	0	0	1	0	0	1	0	0	0	1	0	0	0	0	0	0	0
HC600	NH01_LF22	2022	Oct	HC	After	27.1	1	0	0	0	1	0	1	0	0	0	0	0	0	0	0	0	1	0	1	1	0	0	0	0
HC601	NH01_LF23	2022	Oct	HC	Before	27.1	1	0	0	0	1	0	1	0	0	0	0	0	1	0	0	0	0	1	1	0	0	0	0	0
HC602	NH01_LF27	2022	Oct	HC	After	27.1	1	0	0	0	1	0	1	0	0	0	0	0	1	0	0	0	0	0	1	0	0	0	0	0
HC603	NH01_LF28	2022	Oct	HC	After	27.1	1	0	0	0	0	1	1	0	0	0	0	0	1	0	0	0	0	0	0	0	0	0	0	0
HC604	NH01_LF29	2022	Oct	HC	After	27.1	1	0	0	0	1	0	1	1	0	0	0	0	1	0	0	0	0	1	0	0	0	0	0	0
HC605	NH01_LF30	2022	Oct	HC	After	27.1	0	0	0	0	1	0	1	1	0	0	0	0	1	0	0	0	0	1	0	0	0	0	0	0
HC606	NH01_LF31	2022	Oct	HC	After	27.1	1	0	0	0	1	0	1	0	0	0	0	0	1	0	0	0	0	0	1	0	0	0	0	0
HC607	NH01_LF32	2022	Oct	HC	After	27.1	1	0	0	0	1	0	0	0	0	0	0	0	1	0	0	0	0	0	1	0	0	0	0	0
HC608	NH01_LF34	2022	Oct	HC	After	27.1	1	0	0	0	0	0	1	0	0	1	0	1	1	0	0	0	0	0	0	0	0	0	0	0
HC609	NH01_LF04	2022	Nov	HC	After	27	1	1	0	0	0	0	0	0	0	0	0	0	1	0	0	0	0	0	1	1	0	0	0	0
HC610	NH01_LF05	2022	Nov	HC	After	27	1	1	0	0	0	0	0	0	0	0	0	1	1	0	0	0	0	0	1	1	1	0	0	0
HC611	NH01_LF08	2022	Nov	HC	After	27	1	0	0	0	1	0	1	0	1	0	0	0	1	0	0	0	0	0	1	0	0	0	0	0
HC612	NH01_LF09	2022	Nov	HC	After	27	1	0	0	0	1	0	1	0	0	0	0	0	1	1	0	0	0	0	1	0	0	0	0	0
HC613	NH01_LF10	2022	Nov	HC	After	27	1	0	0	0	1	0	1	0	0	0	0	0	1	1	0	0	0	0	0	0	0	0	0	0
HC614	NH01_LF11	2022	Nov	HC	After	27	1	0	0	0	1	0	1	0	0	0	0	0	0	0	0	0	0	0	1	0	0	0	0	0
HC615	NH01_LF12	2022	Nov	HC	After	27	1	0	0	0	1	0	1	0	0	0	0	0	1	0	0	0	0	0	1	0	0	0	0	0
HC616	NH01_LF13	2022	Nov	HC	After	27	1	0	0	0	1	0	1	0	0	0	0	0	1	0	0	0	0	0	1	0	0	0	0	0
HC617	NH01_LF14	2022	Nov	HC	After	27	1	0	0	0	1	0	1	0	0	0	0	0	1	0	0	0	0	0	0	0	0	0	0	0
HC618	NH01_LF15	2022	Nov	HC	After	27	1	0	0	0	1	0	1	0	0	0	0	0	1	0	0	0	0	0	0	0	0	0	0	0
HC619	NH01_LF21	2022	Nov	HC	After	27	1	0	0	0	0	0	1	0	0	1	0	0	1	0	0	0	1	0	1	1	0	0	0	0
HC620	NH01_LF22	2022	Nov	HC	After	27	1	0	0	0	0	0	1	0	0	0	0	0	1	0	0	0	1	0	1	0	0	0	0	0
HC621	NH01_LF23	2022	Nov	HC	Before	27	0	0	0	0	1	0	1	0	0	0	0	0	1	0	0	0	1	0	0	0	0	0	0	0
HC622	NH01_LF27	2022	Nov	HC	After	27	1	0	0	0	0	0	1	0	0	1	0	0	1	0	0	0	0	0	1	1	0	0	0	0
HC623	NH01_LF28	2022	Nov	HC	After	27	1	0	0	0	1	0	1	1	0	0	0	0	0	0	0	0	0	0	1	0	0	0	0	0
HC624	NH01_LF29	2022	Nov	HC	After	27	1	0	0	0	1	0	1	1	1	0	0	0	0	0	0	0	0	1	0	0	0	0	0	0
HC625	NH01_LF30	2022	Nov	HC	After	27	0	0	0	0	1	0	1	1	0	0	0	0	0	0	0	0	0	1	0	0	0	0	0	0
HC626	NH01_LF31	2022	Nov	HC	After	27	1	0	0	0	1	0	1	0	0	1	0	0	1	0	0	0	0	0	0	0	0	0	0	0
HC627	NH01_LF32	2022	Nov	HC	After	27	1	0	0	0	1	0	0	0	0	0	0	0	1	0	0	0	0	0	0	0	0	0	0	0
HC628	NH01_LF34	2022	Nov	HC	After	27	1	0	0	0	1	0	1	0	0	0	0	0	1	0	0	0	0	0	1	0	0	0	0	0
HC629	NH01_LF04	2022	Dec	HC	After	16.9	0	1	1	0	0	0	0	0	0	0	0	0	0	1	0	0	0	0	0	0	0	0	0	0
HC630	NH01_LF05	2022	Dec	HC	After	16.9	1	1	0	0	0	0	0	0	0	0	0	0	0	0	0	0	0	0	1	0	0	0	0	0
HC631	NH01_LF08	2022	Dec	HC	After	16.9	1	0	0	0	0	0	1	0	0	0	0	0	0	0	0	0	0	0	0	0	0	0	0	0
HC632	NH01_LF09	2022	Dec	HC	After	16.9	1	0	0	0	0	0	0	0	0	0	0	0	0	0	0	0	0	0	0	0	0	0	0	0
HC633	NH01_LF10	2022	Dec	HC	After	16.9	1	0	0	0	0	0	1	0	0	0	0	0	0	0	0	0	0	0	1	0	0	0	0	0
HC634	NH01_LF11	2022	Dec	HC	After	16.9	1	0	0	0	1	0	1	0	0	0	0	0	0	0	0	0	0	0	0	0	0	0	0	0
HC635	NH01_LF12	2022	Dec	HC	After	16.9	1	0	0	0	0	0	1	0	0	0	0	0	1	0	0	0	0	0	0	0	0	0	0	0
HC636	NH01_LF13	2022	Dec	HC	After	16.9	1	0	0	0	1	0	1	0	0	0	0	0	1	0	0	0	0	0	0	0	0	0	0	0
HC637	NH01_LF14	2022	Dec	HC	After	16.9	1	0	0	0	0	0	1	0	0	0	0	0	1	0	0	0	0	0	0	0	0	0	0	0
HC638	NH01_LF15	2022	Dec	HC	After	16.9	1	0	0	0	0	0	1	0	0	0	0	0	1	0	0	0	0	0	1	0	0	0	0	0
HC639	NH01_LF21	2022	Dec	HC	After	16.9	0	0	0	0	0	0	0	0	0	0	0	0	0	0	0	0	1	0	1	0	0	0	0	0
HC640	NH01_LF22	2022	Dec	HC	After	16.9	0	0	0	0	0	0	1	0	0	0	0	0	0	0	0	0	1	0	0	1	0	0	0	0
HC641	NH01_LF23	2022	Dec	HC	Before	16.9	0	0	0	0	0	1	1	0	0	0	0	0	0	0	0	0	1	0	0	1	0	0	0	0
HC642	NH01_LF27	2022	Dec	HC	After	16.9	1	0	0	0	1	0	1	0	0	0	0	0	1	0	0	0	0	0	0	0	0	0	0	0
HC643	NH01_LF28	2022	Dec	HC	After	16.9	1	0	0	0	1	0	0	0	0	1	0	0	0	0	0	0	0	0	0	0	0	0	0	0
HC644	NH01_LF29	2022	Dec	HC	After	16.9	0	0	0	0	0	0	1	1	0	0	0	0	0	0	0	0	0	1	0	0	0	0	0	0
HC645	NH01_LF30	2022	Dec	HC	After	16.9	0	0	0	0	1	0	0	1	0	0	0	0	0	0	0	0	0	1	0	0	0	0	0	0
HC646	NH01_LF31	2022	Dec	HC	After	16.9	1	0	0	0	1	0	1	1	0	0	0	0	1	0	0	0	0	1	1	0	0	0	0	0
HC647	NH01_LF32	2022	Dec	HC	After	16.9	1	0	0	0	1	0	1	0	0	0	0	0	1	0	0	0	0	0	0	0	0	0	0	0
HC648	NH01_LF34	2022	Dec	HC	After	16.9	1	0	0	0	0	0	1	0	0	0	0	0	1	0	0	0	0	0	0	0	0	0	0	0
HC649	NH01_LF04	2023	Jan	HC	After	18	1	1	0	0	0	0	0	0	0	0	0	0	0	0	0	0	0	0	0	0	0	0	0	0
HC650	NH01_LF05	2023	Jan	HC	After	18	1	1	0	0	1	0	0	0	0	0	0	0	1	0	0	0	0	0	0	0	0	0	0	0
HC651	NH01_LF08	2023	Jan	HC	After	18	1	0	0	0	1	0	1	0	0	0	0	0	1	0	0	0	0	0	0	0	0	0	0	0
HC652	NH01_LF09	2023	Jan	HC	After	18	1	0	0	0	1	0	1	0	0	0	0	0	1	0	0	0	0	0	1	0	0	0	0	0
HC653	NH01_LF10	2023	Jan	HC	After	18	1	0	0	0	1	0	0	0	0	0	0	0	1	1	0	0	0	0	1	0	0	0	0	0
HC654	NH01_LF11	2023	Jan	HC	After	18	1	0	0	0	1	0	1	0	0	0	0	0	0	0	0	0	0	0	0	0	0	0	0	0
HC655	NH01_LF12	2023	Jan	HC	After	18	1	0	0	0	1	0	0	0	0	0	0	0	1	0	0	0	0	0	0	0	0	0	0	0
HC656	NH01_LF13	2023	Jan	HC	After	18	1	0	0	0	0	0	1	0	0	0	0	0	1	1	0	0	0	0	1	0	0	0	0	0
HC657	NH01_LF14	2023	Jan	HC	After	18	1	0	0	0	0	0	1	0	0	0	0	0	0	0	0	0	0	0	0	0	0	0	0	0
HC658	NH01_LF15	2023	Jan	HC	After	18	1	0	0	0	0	0	1	0	0	0	0	0	0	0	0	0	0	1	0	0	0	0	0	0
HC659	NH01_LF21	2023	Jan	HC	After	18	0	0	0	0	1	0	0	0	0	0	0	0	1	0	0	0	1	0	0	1	0	0	0	0
HC660	NH01_LF22	2023	Jan	HC	After	18	1	0	0	0	0	0	1	0	0	0	0	0	0	0	0	0	1	0	1	1	0	0	0	0
HC661	NH01_LF23	2023	Jan	HC	Before	18	1	0	0	0	1	0	1	0	0	1	0	0	1	0	0	0	0	0	0	0	0	0	0	0
HC662	NH01_LF27	2023	Jan	HC	After	18	1	0	0	0	0	0	1	0	0	0	0	0	1	0	0	0	0	0	0	0	0	0	0	0
HC663	NH01_LF28	2023	Jan	HC	After	18	1	0	0	0	1	0	1	0	0	0	0	0	0	0	0	0	0	0	0	0	0	0	0	0
HC664	NH01_LF29	2023	Jan	HC	After	18	0	0	0	0	1	0	0	0	0	0	0	0	0	0	0	0	0	1	0	0	0	0	0	0
HC665	NH01_LF30	2023	Jan	HC	After	18	0	0	0	0	1	0	1	1	0	0	0	0	0	0	0	0	0	1	0	0	0	0	0	0
HC666	NH01_LF31	2023	Jan	HC	After	18	1	0	0	0	1	0	0	0	0	0	0	0	0	0	0	0	0	0	0	0	0	0	0	0
HC667	NH01_LF32	2023	Jan	HC	After	18	1	0	0	0	1	0	0	0	0	0	0	0	0	0	0	0	0	0	0	0	0	0	0	0
HC668	NH01_LF34	2023	Jan	HC	After	18	1	0	0	0	0	0	1	0	0	0	0	0	0	0	0	0	0	0	0	0	0	0	0	0
HC669	NH01_LF04	2023	Feb	HC	After	19.6	1	1	0	0	1	0	0	0	0	0	0	0	1	0	0	0	0	0	0	0	0	0	0	0
HC670	NH01_LF05	2023	Feb	HC	After	19.6	1	1	0	0	1	0	0	0	0	0	0	0	1	0	0	0	0	0	1	0	0	0	0	0
HC671	NH01_LF08	2023	Feb	HC	After	19.6	1	0	0	0	1	0	0	0	0	0	0	0	0	0	0	0	0	0	0	0	0	0	0	0
HC672	NH01_LF09	2023	Feb	HC	After	19.6	1	0	0	0	1	0	0	0	0	0	0	0	1	0	0	0	0	0	0	0	0	0	0	0
HC673	NH01_LF10	2023	Feb	HC	After	19.6	0	0	0	0	1	0	0	0	0	0	0	0	1	0	0	0	0	0	1	0	0	0	0	0
HC674	NH01_LF11	2023	Feb	HC	After	19.6	1	0	0	0	1	0	1	0	0	0	0	0	1	0	0	0	0	0	0	0	0	0	0	0
HC675	NH01_LF12	2023	Feb	HC	After	19.6	1	0	0	0	1	0	1	0	0	0	0	0	1	0	0	0	0	0	1	0	0	0	0	0
HC676	NH01_LF13	2023	Feb	HC	After	19.6	1	0	0	0	1	0	0	0	0	0	0	0	1	0	0	0	0	0	0	0	0	0	0	0
HC677	NH01_LF14	2023	Feb	HC	After	19.6	1	0	0	0	1	0	1	0	0	0	0	0	0	0	0	0	0	1	1	0	0	0	0	0
HC678	NH01_LF15	2023	Feb	HC	After	19.6	1	0	0	0	1	0	1	0	0	0	0	0	1	0	0	0	0	1	0	0	0	0	0	0
HC679	NH01_LF21	2023	Feb	HC	After	19.6	0	0	0	0	1	0	0	0	0	0	0	0	1	0	0	0	1	0	0	0	0	0	0	0
HC680	NH01_LF22	2023	Feb	HC	After	19.6	1	0	0	0	1	0	1	0	0	0	0	0	1	0	0	0	1	0	0	0	0	0	0	0
HC681	NH01_LF23	2023	Feb	HC	Before	19.6	0	0	0	0	1	0	1	0	0	0	0	0	1	0	0	0	1	0	0	1	0	0	0	0
HC682	NH01_LF27	2023	Feb	HC	After	19.6	1	0	0	0	1	0	1	0	0	1	0	0	1	0	0	0	0	0	0	0	0	0	0	0
HC683	NH01_LF28	2023	Feb	HC	After	19.6	1	0	0	0	1	0	1	0	0	0	0	0	0	0	0	0	0	1	0	0	0	0	0	0
HC684	NH01_LF29	2023	Feb	HC	After	19.6	0	0	0	0	1	0	0	1	0	0	0	0	1	0	0	0	0	1	0	0	0	0	0	0
HC685	NH01_LF30	2023	Feb	HC	After	19.6	1	0	0	0	1	0	0	1	0	1	0	0	0	0	0	0	0	1	0	0	0	0	0	0
HC686	NH01_LF31	2023	Feb	HC	After	19.6	0	0	0	0	1	0	1	0	0	0	0	0	1	0	0	0	0	1	0	0	0	0	0	0
HC687	NH01_LF32	2023	Feb	HC	After	19.6	1	0	0	0	1	0	1	0	0	0	0	1	1	0	0	0	0	0	1	0	0	0	0	0
HC688	NH01_LF34	2023	Feb	HC	After	19.6	1	0	0	0	1	0	1	0	0	0	0	0	1	0	0	0	0	1	0	0	0	0	0	0
HC689	NH01_LF04	2023	Mar	HC	After	25.7	1	1	1	0	1	0	0	0	0	0	0	0	1	0	0	0	0	0	1	0	0	0	0	0
HC690	NH01_LF05	2023	Mar	HC	After	25.7	1	1	1	0	0	1	0	0	0	1	0	1	1	1	0	0	0	0	1	0	1	0	0	0
HC691	NH01_LF08	2023	Mar	HC	After	25.7	1	0	0	0	0	0	1	0	1	0	0	0	1	0	0	0	0	0	1	0	0	0	0	0
HC692	NH01_LF09	2023	Mar	HC	After	25.7	1	0	0	0	1	0	1	0	0	0	0	0	1	0	0	0	0	0	1	0	0	0	0	0
HC693	NH01_LF10	2023	Mar	HC	After	25.7	1	0	0	0	0	0	1	0	0	0	0	0	1	1	0	0	0	0	1	0	0	0	0	0
HC694	NH01_LF11	2023	Mar	HC	After	25.7	1	0	0	0	1	0	1	0	0	0	0	0	1	1	0	0	0	0	1	0	0	0	0	0
HC695	NH01_LF12	2023	Mar	HC	After	25.7	1	0	0	0	1	0	0	0	0	0	0	0	1	0	0	0	0	0	1	0	0	0	0	0
HC696	NH01_LF13	2023	Mar	HC	After	25.7	1	0	0	0	1	0	0	0	0	0	0	0	1	0	0	0	0	0	1	0	0	0	0	0
HC697	NH01_LF14	2023	Mar	HC	After	25.7	1	0	0	0	0	0	1	0	1	0	0	0	1	0	0	0	0	1	0	0	0	0	0	0
HC698	NH01_LF15	2023	Mar	HC	After	25.7	1	0	0	0	0	0	1	0	0	0	0	0	1	0	0	0	0	1	0	0	0	0	0	0
HC699	NH01_LF21	2023	Mar	HC	After	25.7	1	0	0	0	1	0	0	0	0	0	0	0	1	0	0	0	1	0	1	0	0	0	0	0
HC700	NH01_LF22	2023	Mar	HC	After	25.7	1	0	0	0	1	0	1	0	0	0	0	0	1	0	0	0	0	0	1	1	0	0	0	0
HC701	NH01_LF23	2023	Mar	HC	Before	25.7	1	0	0	0	1	0	1	0	0	0	0	0	1	0	0	0	0	0	1	0	0	0	0	0
HC702	NH01_LF27	2023	Mar	HC	After	25.7	1	0	0	0	1	0	1	0	0	1	0	0	1	0	0	1	0	1	0	0	0	0	0	0
HC703	NH01_LF28	2023	Mar	HC	After	25.7	1	0	0	0	1	0	0	0	0	1	0	0	1	0	0	0	0	1	0	0	0	0	0	0
HC704	NH01_LF29	2023	Mar	HC	After	25.7	0	0	0	0	1	0	0	0	0	0	0	0	0	0	0	0	0	1	0	0	0	0	0	0
HC705	NH01_LF30	2023	Mar	HC	After	25.7	0	0	0	0	1	0	0	1	0	0	0	0	0	0	0	0	0	1	0	0	0	0	0	0
HC706	NH01_LF31	2023	Mar	HC	After	25.7	1	0	0	0	1	0	1	0	0	1	0	0	1	0	0	0	0	1	1	0	0	0	0	0
HC707	NH01_LF32	2023	Mar	HC	After	25.7	1	0	0	0	1	0	0	0	0	0	0	0	1	0	0	0	0	0	0	0	0	0	0	0
HC708	NH01_LF34	2023	Mar	HC	After	25.7	1	0	0	0	0	0	1	0	0	0	0	0	1	0	0	0	0	0	0	0	0	0	0	0
HC709	NH01_LF04	2023	Apr	HC	After	26.9	0	1	1	0	1	0	0	0	0	1	0	0	1	0	0	0	0	0	0	1	1	0	0	0
HC710	NH01_LF05	2023	Apr	HC	After	26.9	1	1	1	0	1	0	0	0	0	0	0	1	1	0	0	0	0	0	0	1	0	0	0	0
HC711	NH01_LF08	2023	Apr	HC	After	26.9	1	0	0	0	0	0	1	0	1	0	0	0	1	0	0	0	0	0	0	0	0	0	0	0
HC712	NH01_LF09	2023	Apr	HC	After	26.9	1	0	0	0	0	0	1	0	0	0	0	0	1	0	0	0	0	0	0	0	0	0	0	0
HC713	NH01_LF10	2023	Apr	HC	After	26.9	1	0	0	0	1	0	1	0	0	0	0	0	1	0	0	0	0	0	1	0	0	0	0	0
HC714	NH01_LF11	2023	Apr	HC	After	26.9	1	0	0	0	1	0	0	0	1	0	0	0	1	0	0	0	0	0	1	0	0	0	0	0
HC715	NH01_LF12	2023	Apr	HC	After	26.9	1	0	0	0	1	0	1	0	0	0	0	0	1	0	0	0	0	0	1	0	0	0	0	0
HC716	NH01_LF13	2023	Apr	HC	After	26.9	1	0	0	0	1	0	1	0	0	0	0	0	1	1	0	0	0	0	0	0	0	0	0	0
HC717	NH01_LF14	2023	Apr	HC	After	26.9	1	0	0	0	1	0	0	0	0	0	0	0	1	0	0	0	0	1	1	0	0	0	0	0
HC718	NH01_LF15	2023	Apr	HC	After	26.9	1	0	0	0	0	0	1	0	0	0	0	0	1	0	0	0	0	1	1	0	0	0	0	0
HC719	NH01_LF21	2023	Apr	HC	After	26.9	1	0	0	0	1	0	1	0	0	0	0	0	1	0	0	0	1	0	0	0	0	0	0	0
HC720	NH01_LF22	2023	Apr	HC	After	26.9	1	0	0	0	0	0	1	0	1	0	0	0	1	0	0	0	1	0	1	0	0	0	0	0
HC721	NH01_LF23	2023	Apr	HC	Before	26.9	1	0	0	0	1	0	1	0	0	0	0	0	1	0	0	0	0	0	1	0	0	0	0	0
HC722	NH01_LF27	2023	Apr	HC	After	26.9	1	0	0	0	1	0	1	0	0	1	0	0	1	0	0	1	0	0	1	0	0	0	0	0
HC723	NH01_LF28	2023	Apr	HC	After	26.9	1	0	0	0	0	0	0	0	0	0	0	0	1	0	0	0	0	1	0	0	0	0	0	0
HC724	NH01_LF29	2023	Apr	HC	After	26.9	0	0	0	0	1	0	0	0	0	0	0	0	1	0	0	0	0	1	0	0	0	0	0	0
HC725	NH01_LF30	2023	Apr	HC	After	26.9	0	0	0	0	1	0	0	1	0	0	0	0	1	0	0	0	0	1	0	0	0	0	0	0
HC726	NH01_LF31	2023	Apr	HC	After	26.9	1	0	0	0	1	0	0	0	0	0	0	0	1	0	0	0	0	0	0	0	0	0	0	0
HC727	NH01_LF32	2023	Apr	HC	After	26.9	1	0	0	0	0	0	0	0	0	0	0	0	1	0	0	0	0	0	0	0	0	0	0	0
HC728	NH01_LF34	2023	Apr	HC	After	26.9	1	0	0	0	1	0	0	0	0	0	0	0	1	0	0	0	0	0	1	0	0	0	0	0
HC729	NH01_LF04	2023	May	HC	After	27.7	1	1	1	0	0	0	0	0	0	0	0	0	1	1	0	0	0	0	1	0	0	0	0	0
HC730	NH01_LF05	2023	May	HC	After	27.7	1	1	1	0	1	0	0	0	0	0	0	1	1	1	0	0	0	0	1	0	1	0	0	0
HC731	NH01_LF08	2023	May	HC	After	27.7	1	0	0	0	1	0	1	0	0	0	0	0	1	0	0	0	0	0	1	0	0	0	0	0
HC732	NH01_LF09	2023	May	HC	After	27.7	1	0	0	0	0	0	1	0	0	0	0	0	1	0	0	0	0	0	1	0	0	0	0	0
HC733	NH01_LF10	2023	May	HC	After	27.7	1	0	1	0	1	0	1	0	1	0	0	0	1	0	0	0	0	0	1	0	0	0	0	0
HC734	NH01_LF11	2023	May	HC	After	27.7	1	0	1	0	0	0	1	0	1	0	0	0	1	1	0	0	0	0	1	0	0	0	0	0
HC735	NH01_LF12	2023	May	HC	After	27.7	1	0	1	0	1	0	0	0	0	0	0	0	1	0	0	0	0	0	0	0	0	0	0	0
HC736	NH01_LF13	2023	May	HC	After	27.7	1	0	0	0	1	0	1	0	1	0	0	0	1	1	0	0	0	0	0	0	0	0	0	0
HC737	NH01_LF14	2023	May	HC	After	27.7	1	0	0	0	1	0	1	0	0	0	0	0	1	0	0	0	0	0	1	0	0	0	0	0
HC738	NH01_LF15	2023	May	HC	After	27.7	1	0	1	0	0	0	1	0	0	0	0	0	1	0	0	0	0	1	0	0	0	0	0	0
HC739	NH01_LF21	2023	May	HC	After	27.7	0	0	0	0	0	0	1	0	0	0	0	0	1	0	0	0	1	0	1	1	0	0	0	0
HC740	NH01_LF22	2023	May	HC	After	27.7	0	0	0	0	1	0	1	0	1	0	0	0	1	0	0	0	1	0	1	0	0	0	0	0
HC741	NH01_LF23	2023	May	HC	Before	27.7	0	0	0	0	0	0	1	0	0	0	0	0	1	0	0	0	0	0	1	0	0	0	0	0
HC742	NH01_LF27	2023	May	HC	After	27.7	1	0	0	0	1	0	1	0	0	0	0	0	1	0	0	1	0	0	1	1	0	0	0	0
HC743	NH01_LF28	2023	May	HC	After	27.7	1	0	0	0	1	0	1	0	1	0	0	0	1	0	0	0	0	1	1	0	0	0	0	0
HC744	NH01_LF29	2023	May	HC	After	27.7	0	0	0	0	0	0	0	0	1	0	0	0	1	0	0	0	0	1	0	0	0	0	0	0
HC745	NH01_LF30	2023	May	HC	After	27.7	0	0	0	0	1	0	0	1	1	0	0	0	1	0	0	0	0	1	0	0	0	0	0	0
HC746	NH01_LF31	2023	May	HC	After	27.7	1	0	1	0	0	0	1	0	0	0	0	1	1	0	0	0	0	0	0	0	0	0	1	0
HC747	NH01_LF32	2023	May	HC	After	27.7	1	0	0	0	1	0	0	0	0	0	0	1	1	0	0	0	0	0	1	0	0	0	0	0
HC748	NH01_LF34	2023	May	HC	After	27.7	1	0	0	0	0	0	1	0	0	0	0	0	1	0	0	0	0	0	0	0	0	0	0	0
HC749	NH01_LF04	2023	Jun	HC	After	27.4	1	1	1	0	0	0	0	0	0	0	0	0	1	0	0	0	0	0	1	0	0	0	0	0
HC750	NH01_LF05	2023	Jun	HC	After	27.4	0	1	1	0	0	0	0	0	0	0	0	1	1	1	0	0	0	0	0	1	1	0	0	0
HC751	NH01_LF08	2023	Jun	HC	After	27.4	1	0	1	0	0	0	1	0	1	0	0	0	1	0	0	0	0	0	1	0	0	1	0	0
HC752	NH01_LF09	2023	Jun	HC	After	27.4	1	0	0	0	1	0	1	0	1	0	0	0	1	0	0	0	0	0	1	0	0	0	0	0
HC753	NH01_LF10	2023	Jun	HC	After	27.4	1	0	0	0	1	0	1	0	1	0	0	0	0	0	0	0	0	0	1	0	0	0	0	0
HC754	NH01_LF11	2023	Jun	HC	After	27.4	1	1	1	0	1	0	1	0	1	0	1	0	1	0	0	0	0	0	1	0	1	0	0	0
HC755	NH01_LF12	2023	Jun	HC	After	27.4	1	0	0	0	1	0	1	0	0	0	0	0	1	1	0	0	0	0	1	0	0	0	0	0
HC756	NH01_LF13	2023	Jun	HC	After	27.4	1	0	0	0	1	0	1	0	0	0	0	0	1	1	0	0	0	0	1	0	0	0	0	0
HC757	NH01_LF14	2023	Jun	HC	After	27.4	1	0	0	0	1	0	1	0	0	0	0	0	1	0	0	0	0	1	1	0	0	0	0	0
HC758	NH01_LF15	2023	Jun	HC	After	27.4	1	0	0	0	0	0	1	0	1	0	0	0	1	0	0	0	0	1	0	0	0	0	0	0
HC759	NH01_LF21	2023	Jun	HC	After	27.4	0	0	0	0	1	0	1	0	1	1	0	0	1	0	0	0	1	0	0	1	0	0	0	0
HC760	NH01_LF22	2023	Jun	HC	After	27.4	1	0	0	0	1	0	1	0	1	0	0	0	1	0	0	0	1	0	0	1	0	0	0	0
HC761	NH01_LF23	2023	Jun	HC	Before	27.4	1	0	0	0	1	0	1	0	0	0	0	0	1	0	0	0	0	0	1	0	0	0	0	0
HC762	NH01_LF27	2023	Jun	HC	After	27.4	1	0	0	0	0	0	1	0	1	1	0	1	1	0	0	1	0	0	1	1	0	0	0	0
HC763	NH01_LF28	2023	Jun	HC	After	27.4	1	0	0	0	1	0	1	0	1	1	0	0	0	0	0	0	0	1	0	0	0	0	0	0
HC764	NH01_LF29	2023	Jun	HC	After	27.4	0	0	0	0	1	0	1	1	0	0	0	0	0	0	0	0	0	1	0	0	0	0	0	0
HC765	NH01_LF30	2023	Jun	HC	After	27.4	1	0	0	0	1	0	1	1	0	0	0	0	1	0	0	0	0	1	0	0	0	0	0	0
HC766	NH01_LF31	2023	Jun	HC	After	27.4	1	0	0	0	1	0	1	0	0	1	0	1	0	0	0	0	0	0	1	0	0	0	0	0
HC767	NH01_LF32	2023	Jun	HC	After	27.4	1	0	1	0	0	0	1	0	0	0	0	1	1	0	0	0	0	0	1	0	0	0	0	0
HC768	NH01_LF34	2023	Jun	HC	After	27.4	1	1	1	0	1	0	1	0	0	0	0	0	1	0	0	0	0	0	1	0	0	0	0	0
HC769	NH01_LF01	2023	Jul	HC	Before	32.2	1	1	0	0	0	0	0	0	1	1	0	0	1	0	0	0	0	0	1	0	0	0	0	0
HC770	NH01_LF02	2023	Jul	HC	Before	32.2	1	0	0	0	0	0	0	0	1	0	0	0	1	0	0	0	0	0	1	0	0	0	0	0
HC771	NH01_LF03	2023	Jul	HC	After	32.2	1	1	1	0	0	0	0	0	0	1	0	0	1	0	0	0	0	0	1	0	0	0	0	0
HC772	NH01_LF04	2023	Jul	HC	After	32.2	1	1	1	0	0	0	0	0	0	0	0	0	1	1	0	0	0	0	1	0	0	0	0	0
HC773	NH01_LF05	2023	Jul	HC	After	32.2	1	1	1	0	1	0	1	0	0	0	0	0	1	1	0	0	0	0	1	1	0	0	0	0
HC774	NH01_LF06	2023	Jul	HC	Before	32.2	1	1	0	0	0	0	0	0	0	0	0	0	1	0	0	0	0	0	0	0	0	0	0	0
HC775	NH01_LF07	2023	Jul	HC	After	32.2	1	0	0	0	1	0	0	0	0	0	0	0	1	0	0	0	0	0	1	0	0	0	0	0
HC776	NH01_LF08	2023	Jul	HC	After	32.2	1	0	1	0	0	0	1	0	0	0	0	0	1	1	0	0	0	0	1	0	0	0	0	0
HC777	NH01_LF09	2023	Jul	HC	After	32.2	1	0	1	0	0	0	1	0	0	0	0	1	1	0	0	0	0	0	1	0	0	0	0	0
HC778	NH01_LF10	2023	Jul	HC	After	32.2	1	0	1	0	1	0	1	0	0	0	0	0	1	1	0	0	0	0	1	0	0	0	0	0
HC779	NH01_LF11	2023	Jul	HC	After	32.2	1	0	0	0	1	0	1	0	1	0	0	0	1	0	0	0	0	0	1	0	0	0	0	0
HC780	NH01_LF12	2023	Jul	HC	After	32.2	1	0	0	0	0	0	1	0	0	0	0	0	1	1	0	0	0	0	0	0	0	0	0	0
HC781	NH01_LF13	2023	Jul	HC	After	32.2	1	0	1	0	1	0	1	0	0	0	0	0	1	1	0	0	0	0	0	0	0	0	0	0
HC782	NH01_LF14	2023	Jul	HC	After	32.2	1	0	0	0	0	0	1	0	1	0	0	0	1	0	0	0	0	0	0	0	0	0	0	0
HC783	NH01_LF15	2023	Jul	HC	After	32.2	0	0	0	0	1	0	1	0	0	0	0	0	1	0	0	0	0	1	1	0	0	0	0	0
HC784	NH01_LF16	2023	Jul	HC	After	32.2	1	0	1	0	1	0	1	0	0	0	0	0	1	0	0	0	0	0	1	0	0	0	0	0
HC785	NH01_LF17	2023	Jul	HC	After	32.2	1	0	0	0	0	0	1	0	0	0	0	0	1	0	0	0	0	0	0	0	0	1	0	0
HC786	NH01_LF18	2023	Jul	HC	After	32.2	0	0	0	0	0	0	0	0	0	0	0	0	1	0	0	0	0	1	0	0	0	0	0	0
HC787	NH01_LF19	2023	Jul	HC	After	32.2	1	0	0	0	1	0	1	0	1	0	0	0	1	0	0	0	0	0	1	0	0	0	0	0
HC788	NH01_LF20	2023	Jul	HC	After	32.2	0	0	0	0	1	0	1	0	1	0	0	0	1	0	0	0	0	0	0	0	0	0	0	0
HC789	NH01_LF21	2023	Jul	HC	After	32.2	0	0	0	0	1	0	1	0	0	0	0	0	1	0	0	0	1	0	1	0	0	0	0	0
HC790	NH01_LF22	2023	Jul	HC	After	32.2	1	0	0	0	0	0	1	0	0	0	0	0	1	0	0	0	1	0	0	1	0	0	0	0
HC791	NH01_LF23	2023	Jul	HC	Before	32.2	1	0	0	0	1	0	1	0	0	0	0	0	1	0	0	0	1	0	0	0	0	0	0	0
HC792	NH01_LF24	2023	Jul	HC	Before	32.2	1	0	0	0	1	0	1	0	0	1	0	0	1	0	0	1	0	0	1	0	0	0	0	0
HC793	NH01_LF25	2023	Jul	HC	After	32.2	1	0	0	0	0	0	0	0	0	0	0	0	1	0	0	1	0	0	0	0	0	0	0	0
HC794	NH01_LF26	2023	Jul	HC	Before	32.2	1	0	0	0	0	0	1	0	0	0	0	0	1	0	0	0	0	0	1	1	0	0	0	0
HC795	NH01_LF27	2023	Jul	HC	After	32.2	1	0	0	0	0	0	1	0	0	0	0	0	1	0	0	0	0	0	1	0	0	0	0	0
HC796	NH01_LF28	2023	Jul	HC	After	32.2	0	0	0	0	1	0	0	0	0	0	0	0	1	0	0	0	0	0	0	0	0	0	0	0
HC797	NH01_LF29	2023	Jul	HC	After	32.2	0	0	0	0	0	0	0	1	0	0	0	0	0	0	0	0	0	1	0	0	0	0	0	0
HC798	NH01_LF30	2023	Jul	HC	After	32.2	0	0	0	0	1	0	0	1	1	0	0	0	0	0	0	0	0	1	0	0	0	0	0	0
HC799	NH01_LF31	2023	Jul	HC	After	32.2	1	0	0	0	0	0	0	0	0	0	0	0	1	0	0	0	0	0	0	0	0	0	0	0
HC800	NH01_LF32	2023	Jul	HC	After	32.2	1	0	0	0	0	0	0	0	0	0	0	0	1	0	0	0	0	0	1	0	0	0	0	0
HC801	NH01_LF33	2023	Jul	HC	Before	32.2	1	0	0	0	1	0	0	0	0	0	0	0	0	0	0	0	0	0	0	0	0	0	0	0
HC802	NH01_LF34	2023	Jul	HC	After	32.2	1	0	0	0	0	0	1	0	0	0	0	1	1	0	0	0	0	0	1	0	0	0	0	0
HC803	NH01_LF35	2023	Jul	HC	After	32.2	1	0	0	0	1	0	0	0	0	0	0	0	1	0	0	0	0	0	0	1	0	0	0	0
HC804	NH01_LF36	2023	Jul	HC	Before	32.2	1	1	0	0	1	0	0	0	0	0	0	0	1	0	0	0	0	0	1	0	0	0	0	0
HC805	NH01_LF04	2023	Aug	HC	After	30.8	1	1	1	0	1	0	0	0	0	0	0	1	1	1	0	0	0	0	1	1	1	0	0	0
HC806	NH01_LF05	2023	Aug	HC	After	30.8	1	1	1	0	1	0	1	0	0	0	0	0	1	1	0	0	0	0	1	1	1	0	0	0
HC807	NH01_LF08	2023	Aug	HC	After	30.8	1	0	1	0	0	0	1	0	1	0	0	1	1	0	0	0	0	0	0	0	0	0	0	0
HC808	NH01_LF09	2023	Aug	HC	After	30.8	1	0	0	0	1	0	1	0	0	0	0	0	1	0	0	0	0	0	1	0	0	0	0	0
HC809	NH01_LF10	2023	Aug	HC	After	30.8	1	0	0	0	0	0	1	0	0	0	0	0	1	0	0	0	0	0	1	0	0	0	0	0
HC810	NH01_LF11	2023	Aug	HC	After	30.8	1	0	0	0	1	0	0	0	0	0	0	0	1	0	0	0	0	0	1	0	1	0	0	0
HC811	NH01_LF12	2023	Aug	HC	After	30.8	1	0	0	0	1	0	1	0	0	0	0	0	1	1	0	0	0	0	1	0	0	0	0	0
HC812	NH01_LF13	2023	Aug	HC	After	30.8	1	0	0	0	1	0	1	0	0	0	0	0	1	0	0	0	0	1	1	0	0	0	0	0
HC813	NH01_LF14	2023	Aug	HC	After	30.8	1	0	0	0	1	0	1	0	0	0	0	0	1	0	0	0	0	1	1	0	0	0	0	0
HC814	NH01_LF15	2023	Aug	HC	After	30.8	1	0	0	0	1	0	1	0	0	0	0	0	1	0	0	0	0	1	1	0	0	0	0	0
HC815	NH01_LF21	2023	Aug	HC	After	30.8	1	0	0	0	1	0	1	0	0	0	0	0	1	0	0	0	1	0	0	0	0	0	0	0
HC816	NH01_LF22	2023	Aug	HC	After	30.8	1	0	0	0	1	0	1	0	0	0	0	0	1	0	0	0	1	0	0	1	0	0	0	0
HC817	NH01_LF23	2023	Aug	HC	Before	30.8	1	0	0	0	0	0	1	0	0	0	0	0	1	0	0	0	1	0	0	0	0	0	0	0
HC818	NH01_LF27	2023	Aug	HC	After	30.8	1	0	0	0	0	0	1	0	0	0	0	0	1	0	0	0	0	0	0	0	0	0	0	0
HC819	NH01_LF28	2023	Aug	HC	After	30.8	1	0	0	0	0	0	0	0	0	0	0	0	1	0	0	0	0	1	0	0	0	0	0	0
HC820	NH01_LF29	2023	Aug	HC	After	30.8	0	0	0	0	0	0	1	1	0	0	0	0	1	0	0	0	0	1	0	0	0	0	0	0
HC821	NH01_LF30	2023	Aug	HC	After	30.8	0	0	0	0	1	0	0	1	0	0	0	0	1	0	0	0	0	1	0	0	0	0	0	0
HC822	NH01_LF31	2023	Aug	HC	After	30.8	1	0	0	0	1	0	1	0	0	0	0	1	1	0	0	0	0	1	1	0	0	0	0	0
HC823	NH01_LF32	2023	Aug	HC	After	30.8	1	0	0	0	1	0	0	0	0	0	0	1	1	0	0	0	0	0	1	0	0	0	0	0
HC824	NH01_LF34	2023	Aug	HC	After	30.8	1	0	0	0	1	0	0	0	0	0	0	0	1	0	0	0	0	0	1	0	0	0	0	0
HC825	NH01_LF04	2023	Nov	HC	After	21.4	0	1	0	0	0	0	0	0	0	0	0	0	1	0	0	0	0	0	1	0	0	0	0	0
HC826	NH01_LF05	2023	Nov	HC	After	21.4	1	1	0	0	0	0	1	0	0	0	0	0	0	0	0	0	0	0	1	0	0	1	0	0
HC827	NH01_LF08	2023	Nov	HC	After	21.4	1	0	0	0	0	0	1	0	0	0	0	0	1	0	0	0	0	0	1	0	0	0	0	0
HC828	NH01_LF09	2023	Nov	HC	After	21.4	1	0	0	0	1	0	1	0	1	0	0	0	0	0	0	0	0	0	1	0	0	1	0	0
HC829	NH01_LF10	2023	Nov	HC	After	21.4	1	0	0	0	0	0	1	0	0	0	0	0	1	0	0	0	0	0	1	0	0	0	0	0
HC830	NH01_LF11	2023	Nov	HC	After	21.4	1	1	0	0	1	0	1	0	0	0	0	0	0	0	0	0	0	0	1	0	0	0	0	0
HC831	NH01_LF12	2023	Nov	HC	After	21.4	1	0	0	0	1	0	1	0	0	0	0	0	1	0	0	0	0	0	0	0	0	0	0	0
HC832	NH01_LF13	2023	Nov	HC	After	21.4	1	0	0	0	1	0	1	0	0	0	0	0	0	0	0	0	0	0	1	0	0	0	0	0
HC833	NH01_LF14	2023	Nov	HC	After	21.4	1	0	0	0	0	0	1	0	0	0	0	0	0	0	0	0	0	1	0	0	0	0	0	0
HC834	NH01_LF15	2023	Nov	HC	After	21.4	1	0	0	0	1	0	1	0	0	0	0	0	1	0	0	0	0	1	1	0	0	0	0	0
HC835	NH01_LF21	2023	Nov	HC	After	21.4	0	0	0	0	1	0	1	0	0	0	0	0	1	0	0	0	1	0	1	0	0	0	0	0
HC836	NH01_LF22	2023	Nov	HC	After	21.4	1	0	0	0	0	0	1	0	1	0	0	0	1	0	0	0	1	0	1	1	0	0	0	0
HC837	NH01_LF23	2023	Nov	HC	Before	21.4	1	0	0	0	0	0	1	0	0	1	0	0	1	0	0	0	0	0	1	0	0	0	0	0
HC838	NH01_LF27	2023	Nov	HC	After	21.4	1	0	0	0	1	0	1	0	0	0	0	0	1	0	0	0	0	0	1	0	0	0	0	0
HC839	NH01_LF28	2023	Nov	HC	After	21.4	1	0	0	0	1	0	1	0	0	0	0	0	1	0	0	0	0	1	1	0	0	0	0	0
HC840	NH01_LF29	2023	Nov	HC	After	21.4	0	0	0	0	0	0	0	0	0	0	0	0	0	0	0	0	0	0	1	0	0	0	0	0
HC841	NH01_LF30	2023	Nov	HC	After	21.4	0	0	0	0	0	0	0	0	0	0	0	0	0	0	0	0	0	0	1	0	0	0	0	0
HC842	NH01_LF31	2023	Nov	HC	After	21.4	1	0	0	0	1	0	1	0	0	0	0	0	0	0	0	0	0	1	1	0	0	0	0	0
HC843	NH01_LF32	2023	Nov	HC	After	21.4	1	0	0	0	1	0	1	0	0	0	0	0	0	0	0	0	0	0	1	0	0	0	0	0
HC844	NH01_LF34	2023	Nov	HC	After	21.4	1	0	0	0	0	0	0	0	0	0	0	0	1	0	0	0	0	0	1	0	0	0	0	0
HC845	NH01_LF04	2024	Feb	HC	After	24.8	1	1	0	0	1	0	0	0	0	0	0	0	1	1	0	0	0	0	0	0	0	0	0	0
HC846	NH01_LF05	2024	Feb	HC	After	24.8	1	1	0	0	1	0	0	0	0	0	0	0	0	0	0	0	0	0	1	0	0	0	0	0
HC847	NH01_LF08	2024	Feb	HC	After	24.8	1	0	0	0	1	0	1	0	0	0	0	0	1	0	0	0	0	0	0	0	0	0	0	0
HC848	NH01_LF09	2024	Feb	HC	After	24.8	1	0	0	0	1	0	0	0	0	0	0	0	1	0	0	0	0	0	0	0	0	0	0	0
HC849	NH01_LF10	2024	Feb	HC	After	24.8	1	0	0	0	1	0	1	0	1	0	0	0	0	0	0	0	0	0	0	0	0	0	0	0
HC850	NH01_LF11	2024	Feb	HC	After	24.8	1	0	1	0	1	0	0	0	0	0	0	0	1	0	0	0	0	0	0	0	0	0	0	0
HC851	NH01_LF12	2024	Feb	HC	After	24.8	1	0	0	0	1	0	1	0	0	0	0	0	1	0	0	0	0	0	1	0	0	0	0	0
HC852	NH01_LF13	2024	Feb	HC	After	24.8	1	0	0	0	1	0	1	0	0	0	0	0	1	0	0	0	0	1	1	0	0	0	0	0
HC853	NH01_LF14	2024	Feb	HC	After	24.8	1	0	0	0	1	0	1	0	0	0	0	0	1	0	0	0	0	1	0	0	0	0	0	0
HC854	NH01_LF15	2024	Feb	HC	After	24.8	1	0	0	0	1	0	0	0	0	0	0	0	1	0	0	0	0	1	0	0	0	0	0	0
HC855	NH01_LF21	2024	Feb	HC	After	24.8	0	0	0	0	1	0	1	0	0	0	0	0	0	0	0	0	1	0	1	0	0	0	0	0
HC856	NH01_LF22	2024	Feb	HC	After	24.8	0	0	0	0	1	0	1	0	1	0	0	0	1	0	0	0	1	0	0	0	0	0	0	0
HC857	NH01_LF23	2024	Feb	HC	Before	24.8	1	0	0	0	1	0	1	0	1	0	0	0	1	0	0	0	0	0	0	0	0	0	0	0
HC858	NH01_LF27	2024	Feb	HC	After	24.8	1	0	0	0	1	0	1	0	1	0	0	0	1	0	0	0	0	1	0	0	0	0	0	0
HC859	NH01_LF28	2024	Feb	HC	After	24.8	1	0	0	0	1	0	0	0	1	0	0	0	1	0	0	0	0	1	0	0	0	0	0	0
HC860	NH01_LF29	2024	Feb	HC	After	24.8	0	0	0	0	1	0	0	0	1	0	0	0	1	0	0	0	0	1	0	0	0	0	0	0
HC861	NH01_LF30	2024	Feb	HC	After	24.8	0	0	0	0	1	0	0	0	1	0	0	0	0	0	0	0	0	1	0	0	0	0	0	0
HC862	NH01_LF31	2024	Feb	HC	After	24.8	1	0	0	0	1	0	0	0	0	1	0	0	1	0	0	0	0	1	0	0	0	0	0	0
HC863	NH01_LF32	2024	Feb	HC	After	24.8	1	0	0	0	1	0	1	0	0	0	0	0	1	0	0	0	0	0	1	0	0	0	0	0
HC864	NH01_LF34	2024	Feb	HC	After	24.8	1	0	0	0	1	0	0	0	0	0	0	0	1	0	0	0	0	0	1	0	0	0	0	0
ST001	NH01_LF01	2020	Jul	ST	Before	29.4	1	0	0	0	1	0	1	0	0	0	0	0	1	1	0	0	0	0	1	1	0	0	0	0
ST002	NH01_LF02	2020	Jul	ST	Before	29.4	1	0	0	0	1	0	1	0	0	0	0	0	0	1	0	1	0	0	1	1	0	0	0	0
ST003	NH01_LF03	2020	Jul	ST	Before	29.4	1	0	0	0	0	0	1	0	0	0	0	0	1	1	0	0	0	0	1	0	0	0	1	0
ST004	NH01_LF04	2020	Jul	ST	Before	29.4	1	0	0	1	0	0	1	0	0	0	0	0	1	0	0	0	0	0	1	1	0	0	1	0
ST005	NH01_LF05	2020	Jul	ST	Before	29.4	0	0	0	1	0	0	1	0	0	0	0	0	0	0	0	0	0	0	1	0	0	0	0	0
ST006	NH01_LF06	2020	Jul	ST	Before	29.4	1	1	0	0	0	0	1	0	0	0	0	0	0	0	0	0	0	0	0	0	0	0	0	0
ST007	NH01_LF07	2020	Jul	ST	Before	29.4	0	0	0	0	0	0	1	0	0	0	0	0	1	0	0	0	0	0	0	0	0	0	0	0
ST008	NH01_LF08	2020	Jul	ST	Before	29.4	1	0	0	1	1	0	0	0	0	0	0	0	1	0	0	0	0	0	1	0	0	0	0	0
ST009	NH01_LF09	2020	Jul	ST	Before	29.4	1	0	0	1	1	0	1	0	0	0	0	0	0	0	0	0	0	0	1	0	0	0	0	0
ST010	NH01_LF10	2020	Jul	ST	Before	29.4	1	0	0	1	0	0	1	0	0	0	0	0	0	0	0	0	0	0	1	0	0	0	0	0
ST011	NH01_LF11	2020	Jul	ST	Before	29.4	1	0	0	1	1	0	1	0	0	1	0	0	1	0	0	0	0	0	0	0	0	0	0	0
ST012	NH01_LF12	2020	Jul	ST	Before	29.4	1	0	0	1	0	0	1	0	0	0	0	0	0	0	0	0	0	0	0	1	0	0	0	0
ST013	NH01_LF13	2020	Jul	ST	Before	29.4	1	0	0	1	0	0	1	0	0	0	0	0	0	0	0	0	0	0	1	0	0	0	0	0
ST014	NH01_LF14	2020	Jul	ST	Before	29.4	1	0	0	1	0	0	1	0	0	0	0	0	0	0	0	0	0	0	0	1	0	0	0	0
ST015	NH01_LF15	2020	Jul	ST	Before	29.4	0	0	0	0	0	0	1	0	0	0	0	0	0	0	0	0	0	0	1	0	0	0	0	0
ST016	NH01_LF16	2020	Jul	ST	Before	29.4	1	0	0	1	1	0	1	0	0	0	0	0	1	1	0	0	0	0	1	0	0	0	0	0
ST017	NH01_LF17	2020	Jul	ST	Before	29.4	1	0	0	1	0	0	1	0	0	0	0	0	0	0	0	0	0	0	1	1	0	0	0	0
ST018	NH01_LF18	2020	Jul	ST	Before	29.4	0	0	0	0	0	0	1	0	0	0	0	0	0	0	0	0	0	1	1	0	0	0	0	0
ST019	NH01_LF19	2020	Jul	ST	Before	29.4	0	0	0	0	0	0	1	0	0	0	0	0	0	0	0	0	0	1	0	0	0	0	0	0
ST020	NH01_LF20	2020	Jul	ST	Before	29.4	0	0	0	1	0	0	1	0	0	0	0	0	0	0	0	1	0	0	0	0	0	0	0	0
ST021	NH01_LF21	2020	Jul	ST	Before	29.4	1	0	0	1	0	0	1	0	0	0	0	0	0	0	0	0	1	0	0	0	0	0	0	0
ST022	NH01_LF22	2020	Jul	ST	Before	29.4	0	0	0	0	0	0	1	0	0	0	0	0	0	0	0	0	1	0	0	0	0	0	0	0
ST023	NH01_LF23	2020	Jul	ST	Before	29.4	0	0	0	0	0	0	1	0	0	0	0	0	1	0	0	0	0	0	0	1	0	0	0	0
ST024	NH01_LF24	2020	Jul	ST	Before	29.4	0	0	0	0	0	0	0	0	0	0	0	0	0	0	0	0	0	0	0	0	0	0	0	0
ST025	NH01_LF25	2020	Jul	ST	Before	29.4	0	0	0	0	1	0	1	0	0	0	0	0	0	0	0	1	0	0	0	0	0	0	0	0
ST026	NH01_LF26	2020	Jul	ST	Before	29.4	0	0	0	0	0	0	1	0	0	0	0	0	0	0	0	0	0	0	1	0	0	0	0	0
ST027	NH01_LF27	2020	Jul	ST	Before	29.4	1	0	0	0	1	0	1	0	0	0	0	0	1	0	0	1	0	0	0	1	0	0	0	0
ST028	NH01_LF28	2020	Jul	ST	Before	29.4	0	0	0	0	0	0	0	0	1	0	0	0	0	0	0	0	0	1	0	0	0	0	0	0
ST029	NH01_LF29	2020	Jul	ST	Before	29.4	0	0	0	1	0	0	1	0	0	0	0	0	0	0	0	0	0	1	0	0	0	0	0	0
ST030	NH01_LF30	2020	Jul	ST	Before	29.4	0	0	0	0	0	0	0	0	0	0	0	0	0	0	0	0	0	1	0	0	0	0	0	0
ST031	NH01_LF31	2020	Jul	ST	Before	29.4	1	0	0	1	1	0	0	0	0	0	0	0	1	0	0	0	0	0	1	0	0	0	0	0
ST032	NH01_LF32	2020	Jul	ST	Before	29.4	0	0	0	1	1	0	0	0	0	0	0	0	0	0	0	0	0	0	0	0	0	0	0	0
ST033	NH01_LF33	2020	Jul	ST	Before	29.4	1	0	0	0	1	0	0	0	0	0	0	0	1	0	0	0	0	0	0	0	0	0	0	0
ST034	NH01_LF34	2020	Jul	ST	Before	29.4	0	0	0	0	0	0	0	0	0	0	0	0	1	0	0	0	0	0	1	0	0	0	0	0
ST035	NH01_LF35	2020	Jul	ST	Before	29.4	0	0	0	0	0	0	0	0	0	0	0	0	1	0	0	0	0	0	0	0	0	0	0	0
ST036	NH01_LF36	2020	Jul	ST	Before	29.4	0	0	0	0	0	0	0	0	0	0	0	0	0	0	0	0	0	0	0	0	0	0	0	0
ST037	NH01_LF21	2020	Aug	ST	Before	30.4	1	0	0	0	1	0	0	0	0	0	0	0	1	0	0	0	0	0	1	0	0	0	0	0
ST038	NH01_LF22	2020	Aug	ST	Before	30.4	1	0	0	0	0	0	1	0	0	0	0	0	1	0	0	0	0	0	1	0	0	0	0	0
ST039	NH01_LF23	2020	Aug	ST	Before	30.4	0	0	0	0	0	0	1	0	0	0	0	0	0	0	0	0	0	0	0	1	0	0	0	0
ST040	NH01_LF27	2020	Aug	ST	Before	30.4	1	0	0	1	0	0	1	0	0	0	0	0	1	0	0	0	0	0	0	0	0	0	0	0
ST041	NH01_LF28	2020	Aug	ST	Before	30.4	1	0	0	0	0	0	1	0	0	0	0	0	0	1	0	0	0	0	0	0	0	0	0	0
ST042	NH01_LF29	2020	Aug	ST	Before	30.4	0	0	0	1	1	0	1	0	0	0	0	0	1	0	0	0	0	0	0	1	0	0	0	0
ST043	NH01_LF30	2020	Aug	ST	Before	30.4	1	0	0	1	1	0	1	0	0	0	0	0	0	0	0	0	0	0	1	1	0	0	0	0
ST044	NH01_LF31	2020	Aug	ST	Before	30.4	1	0	0	1	0	0	1	0	0	0	0	0	0	0	0	0	0	0	0	0	0	0	0	0
ST045	NH01_LF32	2020	Aug	ST	Before	30.4	1	0	0	1	1	0	1	0	0	0	0	0	0	0	0	0	0	0	0	0	0	0	0	0
ST046	NH01_LF34	2020	Aug	ST	Before	30.4	1	0	0	0	0	0	1	0	0	0	0	0	0	0	0	0	0	0	0	0	0	0	0	0
ST047	NH01_LF21	2020	Aug	ST	Before	30.4	0	0	0	0	0	0	0	0	0	0	0	0	0	0	0	0	1	0	0	0	0	0	0	0
ST048	NH01_LF22	2020	Aug	ST	Before	30.4	0	0	0	0	0	0	1	0	0	0	0	0	1	0	0	0	1	0	0	0	0	0	0	0
ST049	NH01_LF23	2020	Aug	ST	Before	30.4	1	0	0	0	0	0	1	0	0	0	0	0	0	0	0	0	0	0	0	0	0	0	0	0
ST050	NH01_LF27	2020	Aug	ST	Before	30.4	1	0	0	0	0	0	1	0	0	0	0	0	1	0	0	1	0	0	0	1	0	0	0	0
ST051	NH01_LF28	2020	Aug	ST	Before	30.4	0	0	0	0	0	0	1	0	0	0	0	0	0	0	0	0	0	0	0	1	0	0	0	0
ST052	NH01_LF29	2020	Aug	ST	Before	30.4	0	0	0	0	0	0	0	0	0	0	0	0	0	0	0	0	0	1	0	0	0	0	0	0
ST053	NH01_LF30	2020	Aug	ST	Before	30.4	0	0	0	0	0	0	0	0	0	0	0	0	0	0	0	0	0	1	0	0	0	0	0	0
ST054	NH01_LF31	2020	Aug	ST	Before	30.4	0	0	0	1	0	0	0	0	0	0	0	0	0	0	0	0	0	1	0	0	0	0	0	0
ST055	NH01_LF32	2020	Aug	ST	Before	30.4	1	0	0	1	0	0	0	0	1	1	0	0	0	0	0	0	0	0	0	0	0	0	0	0
ST056	NH01_LF34	2020	Aug	ST	Before	30.4	1	0	0	0	0	0	0	0	0	0	0	0	1	0	0	0	0	0	1	0	0	0	0	0
ST057	NH01_LF21	2020	Sep	ST	After	29	0	0	0	0	1	0	1	0	0	0	0	0	1	1	0	0	0	0	1	0	0	0	0	0
ST058	NH01_LF22	2020	Sep	ST	After	29	1	0	0	0	0	0	0	0	0	0	0	0	1	0	0	0	0	0	1	0	0	0	0	0
ST059	NH01_LF23	2020	Sep	ST	Before	29	0	0	0	0	0	0	1	0	0	0	0	0	0	0	0	0	0	0	0	0	0	0	0	0
ST060	NH01_LF27	2020	Sep	ST	After	29	0	0	0	0	0	0	0	0	0	0	0	0	0	0	0	0	0	0	0	0	0	0	0	0
ST061	NH01_LF28	2020	Sep	ST	After	29	0	0	0	0	1	0	0	0	0	0	0	0	0	0	0	0	0	0	1	0	0	0	0	0
ST062	NH01_LF29	2020	Sep	ST	After	29	0	0	0	1	0	0	0	0	0	0	0	0	1	0	0	0	0	0	1	1	0	0	0	0
ST063	NH01_LF30	2020	Sep	ST	After	29	1	0	0	0	0	0	0	0	0	0	0	0	0	0	0	0	0	0	1	1	0	0	0	0
ST064	NH01_LF31	2020	Sep	ST	After	29	1	0	0	0	0	0	1	0	0	0	0	0	1	0	0	0	0	0	0	1	0	0	0	0
ST065	NH01_LF32	2020	Sep	ST	After	29	1	0	0	0	0	0	1	0	0	0	0	0	0	0	0	0	0	0	0	0	0	0	0	0
ST066	NH01_LF34	2020	Sep	ST	After	29	1	0	0	0	0	0	1	0	0	0	0	0	1	0	0	0	0	0	0	0	0	0	0	0
ST067	NH01_LF21	2020	Sep	ST	After	29	0	0	0	0	0	0	1	0	0	0	0	0	0	0	0	0	1	0	0	1	0	0	0	0
ST068	NH01_LF22	2020	Sep	ST	After	29	0	0	0	0	0	0	1	0	0	0	0	0	1	0	0	0	1	0	1	1	0	0	0	0
ST069	NH01_LF23	2020	Sep	ST	Before	29	0	0	0	0	0	0	1	0	0	0	0	0	0	0	0	0	0	0	0	0	0	0	0	0
ST070	NH01_LF27	2020	Sep	ST	After	29	1	0	0	0	0	0	1	0	0	0	0	0	1	0	0	1	0	0	0	1	0	0	0	0
ST071	NH01_LF28	2020	Sep	ST	After	29	0	0	0	0	0	0	0	0	0	0	0	0	0	0	0	0	0	1	0	1	0	0	0	0
ST072	NH01_LF29	2020	Sep	ST	After	29	0	0	0	0	0	0	0	0	0	0	0	0	0	0	0	0	0	1	0	0	0	0	0	0
ST073	NH01_LF30	2020	Sep	ST	After	29	0	0	0	0	0	0	0	0	0	0	0	0	0	0	0	0	0	1	0	0	0	0	0	0
ST074	NH01_LF31	2020	Sep	ST	After	29	0	0	0	0	0	0	0	0	0	0	0	0	1	0	0	0	0	0	1	0	0	0	0	0
ST075	NH01_LF32	2020	Sep	ST	After	29	0	0	0	1	1	0	0	0	1	1	0	0	1	0	0	0	0	0	0	0	0	0	0	0
ST076	NH01_LF34	2020	Sep	ST	After	29	1	0	0	0	0	0	0	0	0	0	0	0	1	0	0	0	0	0	1	0	0	0	0	0
ST077	NH01_LF21	2020	Oct	ST	After	24.3	1	0	0	1	1	0	1	0	0	0	0	0	1	0	0	0	0	0	1	1	0	0	0	0
ST078	NH01_LF22	2020	Oct	ST	After	24.3	1	1	0	0	0	0	1	0	0	0	0	0	1	0	0	0	0	0	1	0	0	0	0	0
ST079	NH01_LF23	2020	Oct	ST	Before	24.3	1	0	0	0	0	0	1	0	0	0	0	0	0	0	0	0	0	0	0	0	0	0	0	0
ST080	NH01_LF27	2020	Oct	ST	After	24.3	0	0	0	0	0	0	0	0	0	0	0	0	0	0	0	0	0	0	0	1	0	0	0	0
ST081	NH01_LF28	2020	Oct	ST	After	24.3	1	0	0	0	1	0	0	0	0	0	0	0	0	0	0	0	0	0	0	0	0	0	0	0
ST082	NH01_LF29	2020	Oct	ST	After	24.3	1	0	0	0	1	0	1	0	0	0	0	0	1	0	0	0	0	0	0	0	0	0	0	0
ST083	NH01_LF30	2020	Oct	ST	After	24.3	1	0	0	0	1	0	1	0	0	0	0	0	0	0	0	0	0	0	1	1	0	0	0	0
ST084	NH01_LF31	2020	Oct	ST	After	24.3	1	0	0	0	0	0	1	0	0	0	0	0	0	0	0	0	0	0	0	1	0	0	0	0
ST085	NH01_LF32	2020	Oct	ST	After	24.3	0	0	0	0	0	0	1	0	0	0	0	0	0	0	0	0	0	0	0	0	0	0	0	0
ST086	NH01_LF34	2020	Oct	ST	After	24.3	1	0	0	0	0	0	1	0	0	0	0	0	0	0	0	0	0	0	0	0	0	0	0	0
ST087	NH01_LF21	2020	Oct	ST	After	24.3	0	0	0	0	0	0	1	0	0	0	0	0	0	0	0	0	1	0	0	1	0	0	0	0
ST088	NH01_LF22	2020	Oct	ST	After	24.3	0	0	0	0	0	0	1	0	0	0	0	0	0	0	0	0	1	0	0	1	0	0	0	0
ST089	NH01_LF23	2020	Oct	ST	Before	24.3	0	0	0	0	1	0	1	0	0	0	0	0	0	0	0	0	0	1	0	0	0	0	0	0
ST090	NH01_LF27	2020	Oct	ST	After	24.3	1	0	0	0	0	0	1	0	0	0	0	0	1	0	0	0	0	1	1	1	0	0	0	0
ST091	NH01_LF28	2020	Oct	ST	After	24.3	0	0	0	0	0	0	0	0	0	0	0	0	0	0	0	0	0	1	0	0	0	0	0	0
ST092	NH01_LF29	2020	Oct	ST	After	24.3	0	0	0	0	0	0	1	0	0	0	0	0	0	0	0	0	0	1	0	0	0	0	0	0
ST093	NH01_LF30	2020	Oct	ST	After	24.3	0	0	0	0	0	0	0	0	0	0	0	0	0	0	0	0	0	1	0	0	0	0	0	0
ST094	NH01_LF31	2020	Oct	ST	After	24.3	0	0	0	0	0	0	0	0	0	0	0	0	1	0	0	0	0	1	1	0	0	0	0	0
ST095	NH01_LF32	2020	Oct	ST	After	24.3	0	0	0	0	1	0	0	0	0	0	0	0	1	0	0	0	0	0	0	0	0	0	0	0
ST096	NH01_LF34	2020	Oct	ST	After	24.3	1	0	0	0	0	0	0	0	0	0	0	0	1	0	0	0	0	0	1	0	0	0	0	0
ST097	NH01_LF21	2020	Nov	ST	After	25	1	0	0	0	1	0	1	0	0	0	0	0	1	0	0	0	0	0	0	0	0	0	0	0
ST098	NH01_LF22	2020	Nov	ST	After	25	1	0	0	0	0	0	0	0	0	0	0	0	0	0	0	0	0	0	0	0	0	0	0	0
ST099	NH01_LF23	2020	Nov	ST	Before	25	0	0	0	0	1	0	0	0	0	0	0	0	0	0	0	0	0	0	0	0	0	0	0	0
ST100	NH01_LF27	2020	Nov	ST	After	25	0	0	0	0	0	0	0	0	0	0	0	0	0	0	0	0	0	0	0	0	0	0	0	0
ST101	NH01_LF28	2020	Nov	ST	After	25	0	0	0	0	0	0	0	0	0	0	0	0	0	0	0	0	0	0	0	0	0	0	0	0
ST102	NH01_LF29	2020	Nov	ST	After	25	1	0	0	0	1	0	0	0	0	0	0	0	0	0	0	0	0	0	0	0	0	0	0	0
ST103	NH01_LF30	2020	Nov	ST	After	25	1	0	0	0	0	0	0	0	0	0	0	0	0	1	0	0	0	0	0	0	0	0	0	0
ST104	NH01_LF31	2020	Nov	ST	After	25	1	0	0	0	0	0	1	0	0	0	0	0	0	0	0	0	0	0	0	0	0	0	0	0
ST105	NH01_LF32	2020	Nov	ST	After	25	1	0	0	0	0	0	1	0	0	0	0	0	0	0	0	0	0	0	0	0	0	0	0	0
ST106	NH01_LF34	2020	Nov	ST	After	25	1	0	0	0	0	0	1	0	0	0	0	0	0	0	0	0	0	0	0	0	0	0	0	0
ST107	NH01_LF21	2020	Nov	ST	After	25	0	0	0	0	1	0	1	0	0	0	0	0	0	0	0	0	1	0	0	1	0	0	0	0
ST108	NH01_LF22	2020	Nov	ST	After	25	1	0	0	0	0	0	1	0	0	0	0	0	0	0	0	0	1	0	0	0	0	0	0	0
ST109	NH01_LF23	2020	Nov	ST	Before	25	0	0	0	0	0	0	1	0	0	0	0	0	0	0	0	0	0	0	1	0	0	0	0	0
ST110	NH01_LF27	2020	Nov	ST	After	25	0	0	0	0	0	0	1	0	0	0	0	0	1	0	0	0	0	0	1	1	0	0	0	0
ST111	NH01_LF28	2020	Nov	ST	After	25	0	0	0	0	0	0	0	0	0	0	0	0	0	0	0	0	0	1	0	0	0	0	0	0
ST112	NH01_LF29	2020	Nov	ST	After	25	0	0	0	0	0	0	0	0	0	0	0	0	0	0	0	0	0	1	0	0	0	0	0	0
ST113	NH01_LF30	2020	Nov	ST	After	25	0	0	0	0	0	0	0	0	0	0	0	0	0	0	0	0	0	1	0	0	0	0	0	0
ST114	NH01_LF31	2020	Nov	ST	After	25	0	0	0	0	0	0	0	0	0	1	0	0	1	0	0	0	0	1	0	0	0	0	0	0
ST115	NH01_LF32	2020	Nov	ST	After	25	0	0	0	0	0	0	0	0	0	0	0	0	0	0	0	0	0	0	0	0	0	0	0	0
ST116	NH01_LF34	2020	Nov	ST	After	25	0	0	0	0	0	0	0	0	0	0	0	0	1	0	0	0	0	0	0	0	0	0	0	0
ST117	NH01_LF21	2020	Dec	ST	After	19.4	0	0	0	0	1	0	0	0	0	0	0	0	1	0	0	0	0	0	0	0	0	0	0	0
ST118	NH01_LF22	2020	Dec	ST	After	19.4	0	0	0	0	0	0	0	0	0	0	0	0	0	0	0	0	0	0	0	0	0	0	0	0
ST119	NH01_LF23	2020	Dec	ST	Before	19.4	1	0	0	0	0	0	0	0	0	0	0	0	0	0	0	0	0	0	1	0	0	0	0	0
ST120	NH01_LF27	2020	Dec	ST	After	19.4	0	0	0	0	0	0	0	0	0	0	0	0	0	0	0	0	0	0	0	0	0	0	0	0
ST121	NH01_LF28	2020	Dec	ST	After	19.4	0	0	0	0	0	0	0	0	0	0	0	0	0	0	0	0	0	0	0	0	0	0	0	0
ST122	NH01_LF29	2020	Dec	ST	After	19.4	0	0	0	0	0	0	0	0	0	0	0	0	0	0	0	0	0	0	0	0	0	0	0	0
ST123	NH01_LF30	2020	Dec	ST	After	19.4	0	0	0	0	0	0	0	0	0	0	0	0	0	0	0	0	0	0	0	0	0	0	0	0
ST124	NH01_LF32	2020	Dec	ST	After	19.4	0	0	0	0	0	0	0	0	0	0	0	0	0	0	0	0	0	0	0	0	0	0	0	0
ST125	NH01_LF34	2020	Dec	ST	After	19.4	1	0	0	0	0	0	0	0	0	0	0	0	0	0	0	0	0	0	0	0	0	0	0	0
ST126	NH01_LF21	2020	Dec	ST	After	19.4	0	0	0	0	0	0	1	0	0	0	0	0	0	0	0	0	0	0	0	0	0	0	0	0
ST127	NH01_LF22	2020	Dec	ST	After	19.4	0	0	0	0	0	0	0	0	0	0	0	0	0	0	0	0	0	0	1	1	0	0	0	0
ST128	NH01_LF23	2020	Dec	ST	Before	19.4	1	0	0	0	0	0	0	0	0	0	0	0	0	0	0	0	1	0	0	0	0	0	0	0
ST129	NH01_LF27	2020	Dec	ST	After	19.4	0	0	0	0	0	0	1	0	0	0	0	0	0	0	0	0	0	1	0	0	0	0	0	0
ST130	NH01_LF28	2020	Dec	ST	After	19.4	0	0	0	0	1	0	0	0	0	0	0	0	0	0	0	0	0	1	0	1	0	0	0	0
ST131	NH01_LF29	2020	Dec	ST	After	19.4	0	0	0	0	0	0	1	0	0	0	0	0	0	0	0	0	0	0	0	0	0	0	0	0
ST132	NH01_LF30	2020	Dec	ST	After	19.4	0	0	0	0	0	0	0	0	0	0	0	0	0	0	0	0	0	1	0	0	0	0	0	0
ST133	NH01_LF31	2020	Dec	ST	After	19.4	0	0	0	0	0	0	0	0	0	0	0	0	0	0	0	0	0	1	0	0	0	0	0	0
ST134	NH01_LF32	2020	Dec	ST	After	19.4	0	0	0	0	0	0	0	0	0	0	0	0	0	0	0	0	0	1	1	0	0	0	0	0
ST135	NH01_LF34	2020	Dec	ST	After	19.4	0	0	0	0	0	0	0	0	0	0	0	0	0	0	0	0	0	0	0	0	0	0	0	0
ST136	NH01_LF21	2020	Dec	ST	After	19.4	0	0	0	0	0	0	0	0	0	0	0	0	1	0	0	0	0	0	0	0	0	0	0	0
ST137	NH01_LF22	2021	Jan	ST	After	17.6	0	0	0	0	0	0	0	0	0	0	0	0	0	0	0	0	0	0	0	0	0	0	0	0
ST138	NH01_LF23	2021	Jan	ST	Before	17.6	1	0	0	0	0	0	0	0	0	0	0	0	0	0	0	0	0	0	0	1	0	0	0	0
ST139	NH01_LF27	2021	Jan	ST	After	17.6	0	0	0	0	0	0	0	0	0	0	0	0	1	0	0	0	0	0	1	0	0	0	0	0
ST140	NH01_LF28	2021	Jan	ST	After	17.6	0	0	0	0	0	0	0	0	0	0	0	0	0	0	0	0	0	0	0	0	0	0	0	0
ST141	NH01_LF29	2021	Jan	ST	After	17.6	0	0	0	0	0	0	0	0	0	0	0	0	0	0	0	0	0	0	0	0	0	0	0	0
ST142	NH01_LF30	2021	Jan	ST	After	17.6	1	0	0	0	0	0	0	0	0	0	0	0	0	0	0	0	0	0	0	0	0	0	0	0
ST143	NH01_LF31	2021	Jan	ST	After	17.6	1	0	0	0	0	0	0	0	0	0	0	0	0	0	0	0	0	0	0	0	0	0	0	0
ST144	NH01_LF32	2021	Jan	ST	After	17.6	0	0	0	0	0	0	0	0	0	0	0	0	0	0	0	0	0	0	0	0	0	0	0	0
ST145	NH01_LF34	2021	Jan	ST	After	17.6	0	0	0	0	0	0	0	0	0	0	0	0	1	0	0	0	0	0	0	0	0	0	0	0
ST146	NH01_LF17	2021	Jan	ST	After	17.6	0	0	0	0	0	0	1	0	0	0	0	0	0	0	0	0	0	0	0	0	0	0	0	0
ST147	NH01_LF18	2021	Jan	ST	After	17.6	0	0	0	0	0	0	0	0	0	0	0	0	0	0	0	0	1	0	0	1	0	0	0	0
ST148	NH01_LF19	2021	Jan	ST	After	17.6	0	0	0	0	0	0	1	0	0	0	0	0	0	0	0	0	0	0	0	1	0	0	0	0
ST149	NH01_LF20	2021	Jan	ST	After	17.6	0	0	0	0	0	0	0	0	0	0	0	0	0	0	0	0	0	1	0	0	0	0	0	0
ST150	NH01_LF21	2021	Jan	ST	After	17.6	1	0	0	0	0	0	0	0	0	0	0	0	0	0	0	0	0	1	0	1	0	0	0	0
ST151	NH01_LF22	2021	Jan	ST	After	17.6	0	0	0	0	0	0	0	0	0	0	0	0	0	0	0	0	0	1	0	0	0	0	0	0
ST152	NH01_LF23	2021	Jan	ST	Before	17.6	0	0	0	0	0	0	0	0	0	0	0	0	0	0	0	0	0	1	0	0	0	0	0	0
ST153	NH01_LF24	2021	Jan	ST	Before	17.6	0	0	0	0	0	0	0	0	0	0	0	0	0	0	0	0	0	1	0	0	0	0	0	0
ST154	NH01_LF25	2021	Jan	ST	After	17.6	0	0	0	0	0	0	0	0	0	0	0	0	0	0	0	0	0	1	0	0	0	0	0	0
ST155	NH01_LF26	2021	Jan	ST	Before	17.6	0	0	0	0	0	0	0	0	0	0	0	0	0	0	0	0	0	1	0	0	0	0	0	0
ST156	NH01_LF27	2021	Jan	ST	After	17.6	1	0	0	0	0	0	0	0	0	0	0	0	1	0	0	0	0	0	1	0	0	0	0	0
ST157	NH01_LF28	2021	Feb	ST	After	14.6	0	0	0	0	0	0	0	0	0	0	0	0	0	0	0	0	0	0	0	0	0	0	0	0
ST158	NH01_LF29	2021	Feb	ST	After	14.6	1	0	0	0	0	0	1	0	0	0	0	0	0	0	0	0	0	0	0	0	0	0	0	0
ST159	NH01_LF30	2021	Feb	ST	After	14.6	0	0	0	0	0	0	0	0	0	0	0	0	0	0	0	0	0	0	0	0	0	0	0	0
ST160	NH01_LF31	2021	Feb	ST	After	14.6	0	0	0	0	0	0	0	0	0	0	0	0	0	0	0	0	0	0	0	0	0	0	0	0
ST161	NH01_LF32	2021	Feb	ST	After	14.6	0	0	0	0	0	0	0	0	0	0	0	0	0	0	0	0	0	0	0	0	0	0	0	0
ST162	NH01_LF33	2021	Feb	ST	Before	14.6	0	0	0	0	0	0	0	0	0	0	0	0	0	0	0	0	0	0	1	0	0	0	0	0
ST163	NH01_LF34	2021	Feb	ST	After	14.6	1	0	0	0	0	0	0	0	0	0	0	0	0	0	0	0	0	0	0	0	0	0	0	0
ST164	NH01_LF35	2021	Feb	ST	After	14.6	1	0	0	0	0	0	1	0	0	0	0	0	0	0	0	0	0	0	0	0	0	0	0	0
ST165	NH01_LF36	2021	Feb	ST	Before	14.6	0	0	0	0	0	0	0	0	0	0	0	0	0	0	0	0	0	0	0	0	0	0	0	0
ST166	NH01_LF21	2021	Feb	ST	After	14.6	0	0	0	0	0	0	1	0	0	0	0	0	0	0	0	0	0	0	0	0	0	0	0	0
ST167	NH01_LF22	2021	Feb	ST	After	14.6	0	0	0	0	0	0	0	0	0	0	0	0	0	0	0	0	0	0	0	0	0	0	0	0
ST168	NH01_LF23	2021	Feb	ST	Before	14.6	0	0	0	0	0	0	0	0	0	0	0	0	0	0	0	0	0	0	0	1	0	0	0	0
ST169	NH01_LF27	2021	Feb	ST	After	14.6	0	0	0	0	0	0	0	0	0	0	0	0	0	0	0	0	0	0	1	0	0	0	0	0
ST170	NH01_LF28	2021	Feb	ST	After	14.6	0	0	0	0	0	0	0	0	0	0	0	0	0	0	0	0	0	0	0	0	0	0	0	0
ST171	NH01_LF29	2021	Feb	ST	After	14.6	0	0	0	0	0	0	0	0	0	0	0	0	0	0	0	0	0	1	0	0	0	0	0	0
ST172	NH01_LF30	2021	Feb	ST	After	14.6	0	0	0	0	0	0	0	0	0	0	0	0	0	0	0	0	0	0	0	0	0	0	0	0
ST173	NH01_LF31	2021	Feb	ST	After	14.6	0	0	0	0	0	0	0	0	0	0	0	0	0	0	0	0	0	0	0	0	0	0	0	0
ST174	NH01_LF32	2021	Feb	ST	After	14.6	0	0	0	0	0	0	0	0	0	0	0	0	0	0	0	0	0	0	0	0	0	0	0	0
ST175	NH01_LF34	2021	Feb	ST	After	14.6	0	0	0	0	0	0	0	0	0	1	0	0	0	0	0	0	0	0	0	0	0	0	0	0
ST176	NH01_LF21	2021	Feb	ST	After	14.6	0	0	0	0	0	0	0	0	0	0	0	0	0	0	0	0	0	0	0	0	0	0	0	0
ST177	NH01_LF22	2021	Mar	ST	After	20.5	1	0	0	0	0	0	0	0	0	0	0	0	1	0	0	0	0	0	0	0	0	0	1	0
ST178	NH01_LF23	2021	Mar	ST	Before	20.5	1	0	1	0	0	0	0	0	0	0	0	0	0	0	0	0	0	0	1	0	0	0	0	0
ST179	NH01_LF27	2021	Mar	ST	After	20.5	1	0	0	0	0	0	1	0	0	0	0	0	0	0	0	0	0	0	0	0	0	0	0	0
ST180	NH01_LF28	2021	Mar	ST	After	20.5	0	0	0	0	0	0	0	0	0	0	0	0	0	0	0	0	0	0	0	0	0	0	0	0
ST181	NH01_LF29	2021	Mar	ST	After	20.5	0	0	0	0	0	0	0	0	0	0	0	0	0	0	0	0	0	0	0	0	0	0	0	0
ST182	NH01_LF30	2021	Mar	ST	After	20.5	0	0	0	0	0	0	1	0	0	0	0	0	0	0	0	0	0	0	0	0	0	0	0	0
ST183	NH01_LF31	2021	Mar	ST	After	20.5	1	0	0	0	0	0	0	0	0	0	0	0	0	0	0	0	0	0	0	0	0	0	0	0
ST184	NH01_LF32	2021	Mar	ST	After	20.5	1	0	0	0	0	0	0	0	0	0	0	0	0	0	0	0	0	0	0	0	0	0	0	0
ST185	NH01_LF34	2021	Mar	ST	After	20.5	0	0	0	0	0	0	0	0	0	0	0	0	0	0	0	0	0	0	0	0	0	0	0	0
ST186	NH01_LF27	2021	Mar	ST	After	20.5	0	0	0	0	0	0	1	0	0	0	0	0	0	0	0	0	0	0	0	0	0	0	0	0
ST187	NH01_LF28	2021	Mar	ST	After	20.5	0	0	0	0	0	0	0	0	0	0	0	0	0	0	0	0	1	0	0	0	0	0	0	0
ST188	NH01_LF29	2021	Mar	ST	After	20.5	0	0	0	0	0	0	1	0	0	0	0	0	0	0	0	0	1	0	0	0	0	0	0	0
ST189	NH01_LF30	2021	Mar	ST	After	20.5	0	0	0	0	0	0	0	0	0	0	0	0	0	0	0	0	0	1	0	0	0	0	0	0
ST190	NH01_LF31	2021	Mar	ST	After	20.5	0	0	0	0	0	0	1	0	0	0	0	0	0	0	0	0	0	0	0	1	0	0	0	0
ST191	NH01_LF32	2021	Mar	ST	After	20.5	0	0	0	0	0	0	0	0	0	0	0	0	0	0	0	0	0	0	0	0	0	0	0	0
ST192	NH01_LF34	2021	Mar	ST	After	20.5	0	0	0	0	0	0	0	0	0	0	0	0	0	0	0	0	0	1	0	0	0	0	0	0
ST193	NH01_LF21	2021	Mar	ST	After	20.5	0	0	0	0	0	0	0	0	0	0	0	0	0	0	0	0	0	0	0	0	0	0	0	0
ST194	NH01_LF22	2021	Mar	ST	After	20.5	0	0	0	0	0	0	0	0	0	0	0	0	0	0	0	0	0	1	0	0	0	0	0	0
ST195	NH01_LF23	2021	Mar	ST	Before	20.5	0	0	0	0	0	0	0	0	0	0	0	0	0	0	0	0	0	0	0	0	0	0	0	0
ST196	NH01_LF27	2021	Mar	ST	After	20.5	0	0	0	0	0	0	0	0	0	0	0	0	0	0	0	0	0	0	0	0	0	0	0	0
ST197	NH01_LF28	2021	Apr	ST	After	21.1	0	1	0	0	0	0	0	0	0	0	0	0	1	0	0	0	0	0	1	0	0	0	0	0
ST198	NH01_LF29	2021	Apr	ST	After	21.1	0	0	0	0	0	0	0	0	0	0	0	0	0	0	0	0	0	0	0	0	0	0	0	0
ST199	NH01_LF30	2021	Apr	ST	After	21.1	0	0	0	0	1	0	1	0	0	0	0	0	0	0	0	0	0	0	0	0	0	0	0	0
ST200	NH01_LF31	2021	Apr	ST	After	21.1	0	0	0	0	0	0	0	0	0	0	0	0	0	0	0	0	0	0	0	0	0	0	0	0
ST201	NH01_LF32	2021	Apr	ST	After	21.1	0	0	0	0	0	0	0	0	0	0	0	0	0	0	0	0	0	0	0	0	0	0	0	0
ST202	NH01_LF34	2021	Apr	ST	After	21.1	0	0	0	1	0	0	1	0	0	0	0	0	1	0	0	0	0	0	1	0	0	0	0	0
ST203	NH01_LF21	2021	Apr	ST	After	21.1	1	0	0	0	1	0	0	0	0	0	0	0	0	0	0	0	0	0	0	0	0	0	0	0
ST204	NH01_LF22	2021	Apr	ST	After	21.1	0	0	0	0	0	0	0	0	0	0	0	0	0	0	0	0	0	0	0	0	0	0	0	0
ST205	NH01_LF23	2021	Apr	ST	Before	21.1	0	0	0	0	0	0	1	0	0	0	0	0	0	0	0	0	0	0	0	0	0	0	0	0
ST206	NH01_LF27	2021	Apr	ST	After	21.1	1	0	0	0	0	0	1	0	0	0	0	0	0	0	0	0	0	0	0	0	0	0	0	0
ST207	NH01_LF28	2021	Apr	ST	After	21.1	0	0	0	0	0	0	0	0	0	0	0	0	0	0	0	0	1	0	0	1	0	0	0	0
ST208	NH01_LF29	2021	Apr	ST	After	21.1	0	0	0	0	0	0	0	0	0	0	0	0	0	0	0	0	1	0	0	1	0	0	0	0
ST209	NH01_LF30	2021	Apr	ST	After	21.1	0	0	0	0	0	0	0	0	0	0	0	0	0	0	0	0	0	0	0	0	0	0	0	0
ST210	NH01_LF31	2021	Apr	ST	After	21.1	0	0	0	0	0	0	1	0	0	0	0	0	0	0	0	0	0	1	0	0	0	0	0	0
ST211	NH01_LF32	2021	Apr	ST	After	21.1	0	0	0	0	0	0	0	0	0	0	0	0	0	0	0	0	0	0	0	0	0	0	0	0
ST212	NH01_LF34	2021	Apr	ST	After	21.1	0	0	0	0	0	0	0	0	0	0	0	0	0	0	0	0	0	1	0	0	0	0	0	0
ST213	NH01_LF21	2021	Apr	ST	After	21.1	0	0	0	0	0	0	0	0	0	0	0	0	0	0	0	0	0	1	0	0	0	0	0	0
ST214	NH01_LF22	2021	Apr	ST	After	21.1	0	0	0	0	1	0	0	0	0	1	0	0	0	0	0	0	0	0	0	0	0	0	0	0
ST215	NH01_LF23	2021	Apr	ST	Before	21.1	0	0	0	0	0	0	0	0	0	0	0	0	0	0	0	0	0	0	0	0	0	0	0	0
ST216	NH01_LF27	2021	May	ST	After	27.5	1	1	0	1	0	0	1	0	0	0	0	0	1	1	0	0	0	0	1	0	0	0	0	0
ST217	NH01_LF28	2021	May	ST	After	27.5	1	1	0	0	1	0	1	0	0	0	0	0	1	1	0	0	0	0	0	0	0	0	1	0
ST218	NH01_LF29	2021	May	ST	After	27.5	1	0	0	0	1	0	0	0	0	0	0	0	1	0	0	0	0	0	1	0	0	0	0	0
ST219	NH01_LF30	2021	May	ST	After	27.5	1	0	0	0	0	0	0	0	0	0	0	0	0	0	0	0	0	0	1	0	0	0	0	0
ST220	NH01_LF31	2021	May	ST	After	27.5	0	0	0	0	1	0	1	0	0	0	0	0	0	0	0	0	0	0	1	0	0	0	0	0
ST221	NH01_LF32	2021	May	ST	After	27.5	1	0	0	0	0	0	1	0	0	0	0	0	1	0	0	0	0	0	0	0	0	0	0	0
ST222	NH01_LF34	2021	May	ST	After	27.5	1	0	0	0	1	0	1	0	0	0	0	0	0	0	0	0	0	0	0	0	0	0	0	0
ST223	NH01_LF21	2021	May	ST	After	27.5	0	0	0	1	0	0	1	0	0	0	0	0	0	0	0	0	0	0	0	0	0	0	0	0
ST224	NH01_LF22	2021	May	ST	After	27.5	1	0	0	1	0	0	1	0	0	0	0	0	1	0	0	0	0	0	0	0	0	0	0	0
ST225	NH01_LF23	2021	May	ST	Before	27.5	0	0	0	1	0	0	0	0	0	0	0	0	0	0	0	0	0	0	1	0	0	0	0	0
ST226	NH01_LF27	2021	May	ST	After	27.5	0	0	0	0	0	0	1	0	0	0	0	0	0	0	0	0	1	0	0	1	0	0	0	0
ST227	NH01_LF28	2021	May	ST	After	27.5	0	0	0	1	0	0	1	0	0	0	0	0	0	0	0	0	1	0	0	0	0	0	0	0
ST228	NH01_LF29	2021	May	ST	After	27.5	0	0	0	1	0	0	0	0	1	0	0	0	1	0	0	0	0	0	0	0	0	0	0	0
ST229	NH01_LF30	2021	May	ST	After	27.5	0	0	0	0	0	0	0	0	0	0	0	0	1	0	0	1	0	1	1	1	0	0	0	0
ST230	NH01_LF31	2021	May	ST	After	27.5	0	0	0	0	0	0	0	0	0	0	0	0	0	0	0	0	0	1	0	0	0	0	0	0
ST231	NH01_LF32	2021	May	ST	After	27.5	0	0	0	0	0	0	1	0	1	0	0	0	0	0	0	0	0	1	0	0	0	0	0	0
ST232	NH01_LF34	2021	May	ST	After	27.5	0	0	0	0	0	0	0	1	0	0	0	0	1	0	0	0	0	1	0	0	0	0	0	0
ST233	NH01_LF21	2021	May	ST	After	27.5	0	0	0	0	1	0	0	0	0	1	0	0	1	0	0	0	0	0	1	0	0	0	1	0
ST234	NH01_LF22	2021	May	ST	After	27.5	1	0	0	0	0	0	0	0	0	0	0	0	1	0	0	0	0	0	0	0	0	0	0	0
ST235	NH01_LF23	2021	May	ST	Before	27.5	1	0	0	0	0	0	0	0	0	0	0	0	1	0	0	0	0	0	1	0	0	0	0	0
ST236	NH01_LF27	2021	Jun	ST	After	28.4	1	0	0	1	0	0	0	0	0	0	0	0	1	1	0	0	0	0	1	1	0	0	0	1
ST237	NH01_LF28	2021	Jun	ST	After	28.4	0	0	0	0	0	0	0	0	0	0	0	0	0	0	0	0	0	0	1	1	1	0	0	0
ST238	NH01_LF29	2021	Jun	ST	After	28.4	1	0	0	0	1	0	1	0	0	0	0	0	1	0	0	0	0	0	1	0	0	0	0	0
ST239	NH01_LF30	2021	Jun	ST	After	28.4	0	0	0	0	0	0	0	0	0	0	0	0	0	0	0	0	0	0	1	0	0	0	0	0
ST240	NH01_LF31	2021	Jun	ST	After	28.4	1	0	0	0	0	0	0	0	1	0	0	0	1	0	0	0	0	0	1	0	0	0	0	0
ST241	NH01_LF32	2021	Jun	ST	After	28.4	1	0	0	0	0	0	1	0	0	1	0	0	1	0	0	0	0	0	1	0	0	0	0	0
ST242	NH01_LF34	2021	Jun	ST	After	28.4	1	0	0	0	1	0	1	0	0	0	0	0	0	0	0	0	0	0	0	1	0	0	0	0
ST243	NH01_LF21	2021	Jun	ST	After	28.4	0	0	0	1	0	0	1	0	0	0	0	0	0	0	0	0	0	0	0	1	0	0	0	0
ST244	NH01_LF22	2021	Jun	ST	After	28.4	1	0	0	1	0	0	1	0	0	0	0	0	0	0	0	0	0	0	0	0	0	0	0	0
ST245	NH01_LF23	2021	Jun	ST	Before	28.4	1	0	0	0	0	0	1	0	0	0	0	0	1	0	0	0	0	0	1	0	0	0	0	0
ST246	NH01_LF27	2021	Jun	ST	After	28.4	0	0	0	0	1	0	0	0	0	0	0	0	0	0	0	0	0	0	0	0	0	0	0	0
ST247	NH01_LF28	2021	Jun	ST	After	28.4	0	0	0	0	0	0	1	0	0	0	0	0	0	0	0	0	1	0	0	0	0	0	0	0
ST248	NH01_LF29	2021	Jun	ST	After	28.4	0	0	0	0	0	0	1	0	0	0	0	0	0	0	0	0	1	0	0	0	0	0	0	0
ST249	NH01_LF30	2021	Jun	ST	After	28.4	0	0	0	0	0	0	0	0	0	0	0	0	1	0	0	0	0	0	0	1	0	0	0	0
ST250	NH01_LF31	2021	Jun	ST	After	28.4	0	0	0	0	0	0	0	0	0	0	0	0	1	0	0	0	0	0	0	0	0	0	0	0
ST251	NH01_LF32	2021	Jun	ST	After	28.4	0	0	0	0	0	0	1	0	0	1	0	0	0	0	0	0	0	0	0	0	0	0	0	0
ST252	NH01_LF34	2021	Jun	ST	After	28.4	0	0	0	0	0	0	0	1	0	0	0	0	1	0	0	0	0	0	0	0	0	0	0	0
ST253	NH01_LF21	2021	Jun	ST	After	28.4	0	0	0	0	0	0	0	0	1	1	0	0	1	0	0	0	0	0	1	0	0	1	0	0
ST254	NH01_LF22	2021	Jun	ST	After	28.4	0	0	0	0	0	0	0	0	0	0	0	0	0	0	0	0	0	0	0	0	0	0	0	0
ST255	NH01_LF23	2021	Jun	ST	Before	28.4	1	0	0	0	0	0	0	0	0	0	0	0	0	0	0	0	0	0	1	0	0	0	0	0
ST256	NH01_LF27	2021	Jul	ST	After	29.7	0	1	0	0	0	0	0	0	1	0	0	0	0	0	0	0	0	0	1	1	0	0	0	0
ST257	NH01_LF28	2021	Jul	ST	After	29.7	1	0	0	0	0	0	0	0	0	0	0	0	1	0	0	0	0	0	1	0	0	0	0	0
ST258	NH01_LF29	2021	Jul	ST	After	29.7	1	1	0	0	0	0	0	0	1	1	0	0	1	1	0	0	0	0	1	0	0	0	0	0
ST259	NH01_LF30	2021	Jul	ST	After	29.7	1	1	0	0	1	0	0	0	0	0	0	0	1	0	0	0	0	0	1	0	0	0	0	0
ST260	NH01_LF31	2021	Jul	ST	After	29.7	1	1	0	0	0	0	1	0	1	1	0	0	1	0	0	0	0	0	0	0	1	0	0	0
ST261	NH01_LF32	2021	Jul	ST	After	29.7	0	0	0	0	0	0	0	0	0	0	0	0	0	0	0	0	0	0	0	0	0	0	0	0
ST262	NH01_LF34	2021	Jul	ST	After	29.7	1	0	0	0	0	0	0	0	0	0	0	0	1	0	0	0	0	0	1	0	0	0	0	0
ST263	NH01_LF21	2021	Jul	ST	After	29.7	1	0	0	0	1	0	0	0	0	0	0	0	0	0	0	0	0	0	0	0	0	0	0	0
ST264	NH01_LF22	2021	Jul	ST	After	29.7	1	0	0	0	1	0	0	0	1	0	0	0	0	0	0	0	0	0	0	0	0	0	0	0
ST265	NH01_LF23	2021	Jul	ST	Before	29.7	1	0	0	0	1	0	0	0	0	1	0	0	1	0	0	0	0	0	0	0	0	0	0	0
ST266	NH01_LF27	2021	Jul	ST	After	29.7	0	0	0	0	0	0	0	0	0	0	0	0	0	0	0	0	0	0	0	1	0	0	0	0
ST267	NH01_LF28	2021	Jul	ST	After	29.7	1	0	0	0	0	0	1	0	0	0	0	0	1	0	0	0	0	0	0	0	0	0	0	0
ST268	NH01_LF29	2021	Jul	ST	After	29.7	0	0	0	1	1	0	1	0	0	0	0	0	0	0	0	0	0	0	0	1	0	0	0	0
ST269	NH01_LF30	2021	Jul	ST	After	29.7	0	0	0	0	1	0	1	0	0	0	0	0	0	0	0	0	0	0	0	0	0	0	0	0
ST270	NH01_LF31	2021	Jul	ST	After	29.7	0	0	0	0	1	0	0	0	0	0	0	0	1	0	0	0	0	0	0	0	0	0	0	0
ST271	NH01_LF32	2021	Jul	ST	After	29.7	1	0	0	0	0	0	0	0	0	0	0	0	1	0	0	0	0	0	0	0	0	0	0	0
ST272	NH01_LF34	2021	Jul	ST	After	29.7	1	0	0	1	0	0	1	0	0	0	0	0	0	0	0	0	0	0	0	0	0	0	0	0
ST273	NH01_LF17	2021	Jul	ST	After	29.7	0	0	0	0	0	0	0	0	0	0	0	0	0	0	0	0	0	1	0	0	0	0	0	0
ST274	NH01_LF18	2021	Jul	ST	After	29.7	0	0	0	0	1	0	0	0	1	0	0	0	0	0	0	0	0	0	0	0	0	0	0	0
ST275	NH01_LF19	2021	Jul	ST	After	29.7	0	0	0	0	0	0	1	0	0	0	0	0	0	0	0	0	1	0	0	0	0	0	0	0
ST276	NH01_LF20	2021	Jul	ST	After	29.7	0	0	0	0	0	0	1	0	1	0	0	0	0	0	0	0	1	0	0	0	0	0	0	0
ST277	NH01_LF21	2021	Jul	ST	After	29.7	0	0	0	1	0	0	1	0	1	0	0	0	0	0	0	0	1	0	0	0	0	0	0	0
ST278	NH01_LF22	2021	Jul	ST	After	29.7	0	0	0	0	0	0	1	0	1	0	0	0	0	0	0	0	0	0	0	0	0	0	0	0
ST279	NH01_LF23	2021	Jul	ST	Before	29.7	0	0	0	0	1	0	0	0	1	0	0	0	1	0	0	0	0	1	0	0	0	0	0	1
ST280	NH01_LF24	2021	Jul	ST	Before	29.7	0	0	0	0	1	0	1	0	0	0	0	0	1	0	0	0	0	0	0	0	0	0	0	0
ST281	NH01_LF25	2021	Jul	ST	After	29.7	1	0	0	0	0	0	0	0	0	0	0	0	1	0	0	0	0	0	1	1	0	0	0	0
ST282	NH01_LF26	2021	Jul	ST	Before	29.7	0	0	0	0	0	0	0	0	0	0	0	0	0	0	0	0	0	0	0	1	0	0	0	0
ST283	NH01_LF27	2021	Jul	ST	After	29.7	0	0	0	0	0	0	1	0	1	0	0	0	0	0	0	0	0	0	0	1	0	0	0	0
ST284	NH01_LF28	2021	Jul	ST	After	29.7	1	0	0	0	0	0	1	1	0	1	0	0	0	0	0	0	0	0	0	0	0	0	0	0
ST285	NH01_LF29	2021	Jul	ST	After	29.7	0	0	0	0	0	0	0	1	1	0	0	0	1	0	0	0	0	0	0	0	0	0	0	0
ST286	NH01_LF30	2021	Jul	ST	After	29.7	0	0	0	0	0	0	0	0	0	1	0	0	0	0	0	0	0	0	0	0	0	0	0	0
ST287	NH01_LF31	2021	Jul	ST	After	29.7	0	0	0	0	1	0	0	0	0	0	0	0	1	0	0	0	0	0	0	0	0	0	0	0
ST288	NH01_LF32	2021	Jul	ST	After	29.7	0	0	0	0	0	0	0	0	0	0	0	0	0	0	0	0	0	0	0	0	0	0	0	1
ST289	NH01_LF33	2021	Jul	ST	Before	29.7	1	0	0	0	1	0	0	0	0	0	0	0	1	0	0	0	0	0	0	0	0	0	0	0
ST290	NH01_LF34	2021	Jul	ST	After	29.7	1	0	0	0	0	0	0	0	0	0	0	0	0	0	0	0	0	0	1	1	0	0	0	0
ST291	NH01_LF35	2021	Jul	ST	After	29.7	1	0	0	0	0	0	0	0	0	0	0	0	1	0	0	0	0	0	1	0	0	0	0	0
ST292	NH01_LF36	2021	Aug	ST	Before	28.4	1	1	0	0	0	0	0	0	0	0	0	0	1	0	0	0	0	0	1	0	0	0	0	0
ST293	NH01_LF21	2021	Aug	ST	After	28.4	1	1	0	0	0	0	1	0	0	0	0	0	1	0	0	0	0	0	1	0	1	0	1	0
ST294	NH01_LF22	2021	Aug	ST	After	28.4	1	0	0	0	0	0	1	0	0	0	0	0	1	0	0	0	0	0	0	0	0	0	0	0
ST295	NH01_LF23	2021	Aug	ST	Before	28.4	0	0	0	0	0	0	1	0	0	0	0	0	0	0	0	0	0	0	1	0	0	0	0	0
ST296	NH01_LF27	2021	Aug	ST	After	28.4	0	0	0	0	0	0	1	0	0	0	0	0	0	0	0	0	0	0	0	0	0	0	0	0
ST297	NH01_LF28	2021	Aug	ST	After	28.4	1	0	0	0	0	0	0	0	0	0	0	0	0	0	0	0	0	0	0	1	0	0	0	0
ST298	NH01_LF29	2021	Aug	ST	After	28.4	1	0	0	0	0	0	1	0	0	0	0	0	0	0	0	0	0	0	0	1	0	0	0	0
ST299	NH01_LF30	2021	Aug	ST	After	28.4	1	0	0	0	0	0	1	0	0	0	0	0	0	0	0	0	0	0	1	0	0	0	0	0
ST300	NH01_LF31	2021	Aug	ST	After	28.4	0	0	0	0	0	0	0	0	0	0	0	0	0	0	0	0	0	0	0	0	0	0	0	0
ST301	NH01_LF32	2021	Aug	ST	After	28.4	0	0	0	0	0	0	1	0	0	0	0	0	0	0	0	0	0	0	1	0	0	0	0	0
ST302	NH01_LF34	2021	Aug	ST	After	28.4	0	0	0	0	0	0	1	0	1	0	0	0	0	0	0	0	0	1	0	0	0	0	0	0
ST303	NH01_LF21	2021	Aug	ST	After	28.4	0	0	0	0	0	0	1	0	0	0	0	0	0	0	0	0	0	1	0	1	0	0	0	0
ST304	NH01_LF22	2021	Aug	ST	After	28.4	0	0	0	0	0	0	1	0	0	1	0	0	0	0	0	0	0	1	0	0	0	0	0	0
ST305	NH01_LF23	2021	Aug	ST	Before	28.4	0	0	0	0	0	0	1	0	0	0	0	0	0	1	0	0	0	0	0	1	0	0	0	0
ST306	NH01_LF27	2021	Aug	ST	After	28.4	0	0	0	0	0	0	0	0	0	0	0	0	0	0	0	0	0	0	0	1	0	0	0	0
ST307	NH01_LF28	2021	Aug	ST	After	28.4	0	0	0	0	0	0	0	0	0	1	0	0	0	0	0	0	0	0	0	0	0	0	0	0
ST308	NH01_LF29	2021	Aug	ST	After	28.4	0	0	0	0	0	0	0	0	0	0	0	0	0	0	0	0	0	0	0	0	0	0	0	0
ST309	NH01_LF30	2021	Aug	ST	After	28.4	0	0	0	0	0	0	0	0	1	0	0	0	1	0	0	0	0	0	1	0	0	0	0	0
ST310	NH01_LF31	2021	Aug	ST	After	28.4	1	0	0	0	1	0	0	0	0	0	0	0	0	0	0	0	0	0	0	0	0	0	0	0
ST311	NH01_LF32	2021	Aug	ST	After	28.4	0	0	0	0	0	0	0	0	0	0	0	0	1	0	0	0	0	0	1	0	0	0	0	0
ST312	NH01_LF34	2021	Sep	ST	After	28.7	0	1	0	0	0	0	0	0	0	0	0	0	1	0	0	0	0	0	1	1	0	0	0	0
ST313	NH01_LF21	2021	Sep	ST	After	28.7	0	1	0	0	0	0	0	0	0	0	0	0	1	0	0	0	0	0	1	1	0	0	0	0
ST314	NH01_LF22	2021	Sep	ST	After	28.7	1	0	0	0	1	0	1	0	0	1	0	0	1	0	0	0	0	0	0	0	0	0	0	0
ST315	NH01_LF23	2021	Sep	ST	Before	28.7	1	0	0	0	1	0	0	0	0	0	0	0	0	0	0	0	0	0	0	1	0	0	1	0
ST316	NH01_LF27	2021	Sep	ST	After	28.7	1	0	0	0	1	0	0	0	0	0	0	0	0	0	0	0	0	0	0	1	0	0	0	0
ST317	NH01_LF28	2021	Sep	ST	After	28.7	1	0	0	0	0	0	0	0	0	0	0	0	0	0	0	0	0	0	0	0	0	0	0	0
ST318	NH01_LF29	2021	Sep	ST	After	28.7	0	0	0	0	0	0	0	0	0	0	0	0	0	0	0	0	0	0	0	1	0	0	0	0
ST319	NH01_LF30	2021	Sep	ST	After	28.7	1	0	0	0	0	0	1	0	0	0	0	0	0	0	0	0	0	0	0	0	0	0	0	1
ST320	NH01_LF31	2021	Sep	ST	After	28.7	0	0	0	0	1	0	0	0	0	0	0	0	0	0	0	0	0	0	0	1	0	0	0	0
ST321	NH01_LF32	2021	Sep	ST	After	28.7	1	0	0	0	1	0	0	0	0	0	0	0	0	0	0	0	0	0	1	1	0	0	0	0
ST322	NH01_LF34	2021	Sep	ST	After	28.7	0	0	0	0	1	0	0	0	0	0	0	0	0	0	0	0	0	1	0	1	0	0	0	0
ST323	NH01_LF21	2021	Sep	ST	After	28.7	0	0	0	0	1	0	1	0	1	0	0	0	1	0	0	0	0	1	0	0	0	0	0	0
ST324	NH01_LF22	2021	Sep	ST	After	28.7	0	0	0	0	0	0	1	0	1	0	0	0	0	0	0	0	0	1	0	0	0	0	0	0
ST325	NH01_LF23	2021	Sep	ST	Before	28.7	1	0	0	0	1	0	1	0	0	0	0	0	0	0	0	0	0	0	0	1	0	0	0	0
ST326	NH01_LF27	2021	Sep	ST	After	28.7	0	0	0	0	1	0	0	0	0	0	0	0	0	0	0	0	0	0	0	1	0	0	0	0
ST327	NH01_LF28	2021	Sep	ST	After	28.7	1	0	0	0	0	0	1	1	0	0	0	0	0	0	0	0	0	0	0	0	0	0	0	0
ST328	NH01_LF29	2021	Sep	ST	After	28.7	0	0	0	0	0	0	0	0	0	0	0	0	0	0	0	0	0	0	0	0	0	0	0	0
ST329	NH01_LF30	2021	Sep	ST	After	28.7	1	0	0	0	0	0	0	0	0	1	0	0	1	0	0	0	0	0	1	0	0	0	0	0
ST330	NH01_LF31	2021	Sep	ST	After	28.7	0	0	0	0	1	0	0	0	0	0	0	0	0	0	0	0	0	0	1	0	0	0	0	0
ST331	NH01_LF32	2021	Sep	ST	After	28.7	1	0	0	0	0	0	0	0	0	0	0	0	0	0	0	0	0	0	1	0	0	0	0	0
ST332	NH01_LF34	2021	Oct	ST	After	25.6	1	0	0	0	0	0	1	0	0	1	0	0	1	0	0	0	0	1	1	0	0	0	0	0
ST333	NH01_LF21	2021	Oct	ST	After	25.6	1	0	0	0	1	0	1	0	1	0	0	0	0	0	0	0	0	0	0	0	0	0	0	0
ST334	NH01_LF22	2021	Oct	ST	After	25.6	0	0	0	0	0	0	1	0	0	0	0	0	0	0	0	0	0	0	0	0	0	0	1	0
ST335	NH01_LF23	2021	Oct	ST	Before	25.6	0	0	0	0	1	0	1	0	1	0	0	0	1	0	0	0	0	0	0	0	0	0	1	0
ST336	NH01_LF27	2021	Oct	ST	After	25.6	0	0	0	0	1	0	0	0	0	0	0	0	1	0	0	0	0	0	0	0	0	0	0	0
ST337	NH01_LF28	2021	Oct	ST	After	25.6	1	0	0	0	0	0	1	0	0	0	0	0	0	0	0	0	0	0	0	0	0	0	0	0
ST338	NH01_LF29	2021	Oct	ST	After	25.6	0	0	0	0	0	0	0	0	0	0	0	0	0	0	0	0	0	0	0	0	0	0	0	0
ST339	NH01_LF30	2021	Nov	ST	After	22.2	1	1	0	0	0	0	0	0	0	0	0	0	1	1	0	0	0	0	1	0	0	0	0	0
ST340	NH01_LF31	2021	Nov	ST	After	22.2	1	1	0	0	0	0	0	0	0	0	0	0	1	1	0	0	0	0	1	0	0	0	0	0
ST341	NH01_LF32	2021	Nov	ST	After	22.2	0	0	0	0	1	0	1	0	0	0	0	0	0	0	0	0	0	0	0	0	0	0	0	0
ST342	NH01_LF34	2021	Nov	ST	After	22.2	0	0	0	0	0	0	0	0	0	0	0	0	0	0	0	0	0	0	1	0	0	0	0	0
ST343	NH01_LF21	2021	Nov	ST	After	22.2	0	0	0	0	0	0	1	0	0	0	0	0	0	1	0	0	0	0	1	0	0	0	0	0
ST344	NH01_LF22	2021	Nov	ST	After	22.2	0	0	0	0	0	0	0	0	0	0	0	0	0	0	0	0	0	0	0	0	0	0	0	0
ST345	NH01_LF23	2021	Nov	ST	Before	22.2	0	0	0	0	0	0	0	0	0	0	0	0	0	0	0	0	0	0	0	0	0	0	0	0
ST346	NH01_LF27	2021	Nov	ST	After	22.2	1	0	0	0	0	0	0	0	0	0	0	0	0	0	0	0	0	0	0	0	0	0	0	0
ST347	NH01_LF28	2021	Nov	ST	After	22.2	1	0	0	0	0	0	0	0	0	0	0	0	0	0	0	0	0	0	0	0	0	0	0	0
ST348	NH01_LF29	2021	Nov	ST	After	22.2	0	0	0	0	0	0	1	0	0	0	0	0	0	0	0	0	0	0	0	0	0	0	0	0
ST349	NH01_LF30	2021	Nov	ST	After	22.2	0	0	0	0	1	0	0	0	0	0	0	0	0	0	0	0	1	0	1	0	0	0	0	0
ST350	NH01_LF31	2021	Nov	ST	After	22.2	0	0	0	0	0	0	0	0	0	0	0	0	1	0	0	0	1	0	0	0	0	0	0	0
ST351	NH01_LF32	2021	Nov	ST	After	22.2	0	0	0	0	0	0	0	0	0	0	0	0	0	0	0	0	0	0	0	0	0	0	0	0
ST352	NH01_LF34	2021	Nov	ST	After	22.2	1	0	0	0	0	0	1	0	0	0	0	0	0	0	0	0	0	0	0	1	0	0	0	0
ST353	NH01_LF21	2021	Nov	ST	After	22.2	0	0	0	0	1	0	1	0	0	0	0	0	0	0	0	0	0	0	0	0	0	0	0	0
ST354	NH01_LF22	2021	Nov	ST	After	22.2	0	0	0	0	0	0	1	0	0	0	0	0	0	0	0	0	0	0	0	0	0	0	0	0
ST355	NH01_LF23	2021	Nov	ST	Before	22.2	0	0	0	0	1	0	0	0	0	0	0	0	0	0	0	0	0	0	0	0	0	0	0	0
ST356	NH01_LF27	2021	Nov	ST	After	22.2	0	0	0	0	0	0	1	0	0	0	0	0	1	0	0	0	0	0	0	0	0	0	0	0
ST357	NH01_LF28	2021	Nov	ST	After	22.2	1	0	0	0	1	0	0	0	0	0	0	0	0	0	0	0	0	0	0	0	0	0	0	0
ST358	NH01_LF29	2021	Nov	ST	After	22.2	1	0	0	0	0	0	0	0	0	0	0	0	0	0	0	0	0	0	0	0	0	0	0	0
ST359	NH01_LF30	2021	Dec	ST	After	20	1	1	0	0	0	0	0	0	0	0	0	0	1	1	0	0	0	0	0	0	0	0	0	0
ST360	NH01_LF31	2021	Dec	ST	After	20	1	1	0	0	0	0	1	0	0	0	0	0	1	1	0	0	0	0	0	1	0	0	0	0
ST361	NH01_LF32	2021	Dec	ST	After	20	1	0	0	0	1	0	1	0	0	1	0	0	0	1	0	0	0	0	0	0	0	0	0	0
ST362	NH01_LF34	2021	Dec	ST	After	20	0	0	0	0	0	0	0	0	0	0	0	0	0	0	0	0	0	0	0	0	0	0	0	0
ST363	NH01_LF21	2021	Dec	ST	After	20	0	0	0	0	0	0	0	0	0	0	0	0	0	0	0	0	0	0	0	1	0	0	0	0
ST364	NH01_LF22	2021	Dec	ST	After	20	0	0	0	0	0	0	1	0	0	0	0	0	0	0	0	0	0	0	0	0	0	0	0	0
ST365	NH01_LF23	2021	Dec	ST	Before	20	1	0	0	0	0	0	0	0	0	0	0	0	1	0	0	0	0	0	1	0	0	0	0	0
ST366	NH01_LF27	2021	Dec	ST	After	20	0	0	0	0	0	0	0	0	0	0	0	0	0	0	0	0	0	0	0	0	0	0	0	0
ST367	NH01_LF28	2021	Dec	ST	After	20	1	0	0	0	0	0	0	0	0	0	0	0	0	0	0	0	0	0	0	1	0	0	0	0
ST368	NH01_LF29	2021	Dec	ST	After	20	0	0	0	0	0	0	0	0	0	0	0	0	0	0	0	0	0	0	0	1	0	0	0	0
ST369	NH01_LF30	2021	Dec	ST	After	20	0	0	0	0	0	0	0	0	0	0	0	0	0	0	0	0	0	0	0	1	0	0	0	0
ST370	NH01_LF31	2021	Dec	ST	After	20	0	0	0	0	0	0	0	0	0	0	0	0	0	0	0	0	1	0	0	0	0	0	0	0
ST371	NH01_LF32	2021	Dec	ST	After	20	0	0	0	0	0	0	0	0	0	1	0	0	0	0	0	0	0	1	0	0	0	0	0	0
ST372	NH01_LF34	2021	Dec	ST	After	20	1	0	0	0	1	0	1	0	0	0	0	0	0	0	0	0	0	0	0	1	0	0	0	0
ST373	NH01_LF21	2021	Dec	ST	After	20	0	0	0	0	1	0	1	0	0	0	0	0	0	0	0	0	0	0	0	0	0	0	0	0
ST374	NH01_LF22	2021	Dec	ST	After	20	0	0	0	0	0	0	1	1	0	0	0	0	0	0	0	0	0	1	0	0	0	0	0	0
ST375	NH01_LF23	2021	Dec	ST	Before	20	0	0	0	0	0	0	1	1	0	0	0	0	0	0	0	0	0	1	0	0	0	0	0	0
ST376	NH01_LF27	2021	Dec	ST	After	20	0	0	0	0	0	0	1	0	0	0	0	0	0	0	0	0	0	1	0	0	0	0	0	0
ST377	NH01_LF28	2021	Dec	ST	After	20	1	0	0	0	1	0	0	0	0	0	0	0	0	0	0	0	0	0	0	0	0	0	0	0
ST378	NH01_LF29	2021	Dec	ST	After	20	1	0	0	0	0	0	0	0	0	0	0	0	0	0	0	0	0	1	0	0	0	0	0	0
ST379	NH01_LF30	2022	Jan	ST	After	16.1	1	0	0	0	0	0	0	0	0	0	0	0	0	0	0	0	0	0	0	0	0	0	0	0
ST380	NH01_LF31	2022	Jan	ST	After	16.1	0	1	0	0	0	0	1	0	0	0	0	0	0	0	0	0	0	0	0	1	0	0	0	0
ST381	NH01_LF32	2022	Jan	ST	After	16.1	0	0	0	0	0	0	0	0	0	0	0	0	0	0	0	0	0	0	1	0	0	0	0	0
ST382	NH01_LF34	2022	Jan	ST	After	16.1	0	0	0	0	0	0	0	0	0	0	0	0	0	0	0	0	0	0	0	0	0	0	0	0
ST383	NH01_LF21	2022	Jan	ST	After	16.1	0	0	0	0	0	0	0	0	0	0	0	0	0	0	0	0	0	0	0	0	0	0	0	0
ST384	NH01_LF22	2022	Jan	ST	After	16.1	0	0	0	0	0	0	0	0	0	0	0	0	0	0	0	0	0	0	0	0	0	0	0	0
ST385	NH01_LF23	2022	Jan	ST	Before	16.1	1	0	0	0	0	0	0	0	0	0	0	0	0	0	0	0	0	0	0	0	0	0	0	0
ST386	NH01_LF27	2022	Jan	ST	After	16.1	0	0	0	0	0	0	0	0	0	0	0	0	0	0	0	0	0	1	0	0	0	0	0	0
ST387	NH01_LF28	2022	Jan	ST	After	16.1	0	0	0	0	0	0	0	0	0	0	0	0	0	0	0	0	0	0	0	0	0	0	0	0
ST388	NH01_LF29	2022	Jan	ST	After	16.1	0	0	0	0	0	0	1	0	0	0	0	0	0	0	0	0	0	0	0	0	0	0	0	0
ST389	NH01_LF30	2022	Jan	ST	After	16.1	0	0	0	0	0	0	0	0	0	0	0	0	0	0	0	0	0	0	0	0	0	0	0	0
ST390	NH01_LF31	2022	Jan	ST	After	16.1	0	0	0	0	0	0	0	0	0	0	0	0	0	0	0	0	0	0	0	0	0	0	0	0
ST391	NH01_LF32	2022	Jan	ST	After	16.1	0	0	0	0	0	0	0	0	0	0	0	0	0	0	0	0	0	0	0	0	0	0	0	0
ST392	NH01_LF34	2022	Jan	ST	After	16.1	0	0	0	0	0	0	0	0	0	0	0	0	0	0	0	0	0	0	0	1	0	0	0	0
ST393	NH01_LF21	2022	Jan	ST	After	16.1	0	0	0	0	0	0	0	0	0	0	0	0	0	0	0	0	0	0	0	0	0	0	0	0
ST394	NH01_LF22	2022	Jan	ST	After	16.1	0	0	0	0	0	0	0	1	0	0	0	0	0	0	0	0	0	0	0	0	0	0	0	0
ST395	NH01_LF23	2022	Jan	ST	Before	16.1	0	0	0	0	0	0	1	0	0	0	0	0	0	0	0	0	0	0	0	0	0	0	0	0
ST396	NH01_LF27	2022	Jan	ST	After	16.1	0	0	0	0	0	0	0	0	0	0	0	0	0	0	0	0	0	0	0	0	0	0	0	0
ST397	NH01_LF28	2022	Jan	ST	After	16.1	1	0	0	0	1	0	0	0	0	0	0	0	0	0	0	0	0	0	0	0	0	0	0	0
ST398	NH01_LF29	2022	Jan	ST	After	16.1	1	0	0	0	0	0	0	0	0	0	0	0	0	0	0	0	0	0	0	0	0	0	0	0
ST399	NH01_LF30	2022	Feb	ST	After	15.4	0	0	0	0	0	0	0	0	0	0	0	0	0	0	0	0	0	0	0	0	0	0	0	0
ST400	NH01_LF31	2022	Feb	ST	After	15.4	1	1	0	0	0	0	0	0	0	0	0	0	0	0	0	0	0	0	0	0	0	0	0	0
ST401	NH01_LF32	2022	Feb	ST	After	15.4	1	0	0	0	1	0	0	0	0	0	0	0	0	0	0	0	0	0	0	0	0	0	0	0
ST402	NH01_LF34	2022	Feb	ST	After	15.4	1	0	0	0	1	0	0	0	0	0	0	0	0	0	0	0	0	0	0	0	0	0	0	0
ST403	NH01_LF17	2022	Feb	ST	After	15.4	1	0	0	0	0	0	0	0	0	0	0	0	0	0	0	0	0	0	0	0	0	0	0	0
ST404	NH01_LF18	2022	Feb	ST	After	15.4	1	0	0	0	1	0	0	0	0	0	0	0	0	0	0	0	0	0	0	0	0	0	0	0
ST405	NH01_LF19	2022	Feb	ST	After	15.4	1	0	0	0	0	0	0	0	0	0	0	0	0	0	0	0	0	0	0	0	0	0	0	0
ST406	NH01_LF20	2022	Feb	ST	After	15.4	1	0	0	0	0	0	0	0	0	0	0	0	0	0	0	0	0	0	0	0	0	0	0	0
ST407	NH01_LF21	2022	Feb	ST	After	15.4	0	0	0	0	0	0	0	0	0	0	0	0	0	0	0	0	0	0	0	0	0	0	0	0
ST408	NH01_LF22	2022	Feb	ST	After	15.4	1	0	0	0	0	0	0	0	0	0	0	0	0	0	0	0	0	0	0	0	0	0	0	0
ST409	NH01_LF23	2022	Feb	ST	Before	15.4	0	0	0	0	0	0	0	0	0	0	0	0	0	0	0	0	1	0	0	0	0	0	0	0
ST410	NH01_LF24	2022	Feb	ST	Before	15.4	0	0	0	0	0	0	0	0	0	0	0	0	0	0	0	0	0	0	0	0	0	0	0	0
ST411	NH01_LF25	2022	Feb	ST	After	15.4	0	0	0	0	0	0	0	0	0	0	0	0	0	0	0	0	0	1	0	0	0	0	0	0
ST412	NH01_LF26	2022	Feb	ST	Before	15.4	1	0	0	0	0	0	0	0	0	0	0	0	0	0	0	0	0	0	0	0	0	0	0	0
ST413	NH01_LF27	2022	Feb	ST	After	15.4	0	0	0	0	0	0	0	0	0	0	0	0	0	0	0	0	0	0	0	1	0	0	0	0
ST414	NH01_LF28	2022	Feb	ST	After	15.4	0	0	0	0	0	0	1	1	0	0	0	0	0	0	0	0	0	0	0	0	0	0	0	0
ST415	NH01_LF29	2022	Feb	ST	After	15.4	0	0	0	0	1	0	0	0	0	0	0	0	0	0	0	0	0	1	0	0	0	0	0	0
ST416	NH01_LF30	2022	Feb	ST	After	15.4	0	0	0	0	0	0	1	0	0	0	0	0	0	0	0	0	0	0	0	0	0	0	0	0
ST417	NH01_LF31	2022	Feb	ST	After	15.4	1	0	0	0	0	0	0	0	0	0	0	0	0	0	0	0	0	0	0	0	0	0	0	0
ST418	NH01_LF32	2022	Feb	ST	After	15.4	1	0	0	0	0	0	0	0	0	0	0	0	0	0	0	0	0	0	0	0	0	0	0	0
ST419	NH01_LF33	2022	Mar	ST	Before	20.6	0	1	0	0	0	0	0	0	0	0	0	0	0	0	0	0	0	0	1	0	0	0	0	0
ST420	NH01_LF34	2022	Mar	ST	After	20.6	0	1	0	0	0	0	0	0	0	0	0	0	0	1	0	0	0	0	0	1	0	0	0	0
ST421	NH01_LF35	2022	Mar	ST	After	20.6	0	0	0	0	1	0	1	0	0	0	0	0	0	0	0	0	0	0	1	0	0	0	0	0
ST422	NH01_LF36	2022	Mar	ST	Before	20.6	0	0	0	0	0	0	0	0	0	0	0	0	0	0	0	0	0	0	1	0	0	0	0	0
ST423	NH01_LF21	2022	Mar	ST	After	20.6	0	0	0	0	0	0	0	0	0	0	0	0	0	0	0	0	0	0	0	0	0	0	0	0
ST424	NH01_LF22	2022	Mar	ST	After	20.6	0	0	0	0	0	0	0	0	0	0	0	0	0	0	0	0	0	0	0	0	0	0	0	0
ST425	NH01_LF23	2022	Mar	ST	Before	20.6	0	0	0	0	0	0	0	0	0	0	0	0	0	0	0	0	0	0	0	0	0	0	0	0
ST426	NH01_LF27	2022	Mar	ST	After	20.6	0	0	0	0	0	0	0	0	0	0	0	0	0	0	0	0	0	0	0	0	0	0	0	0
ST427	NH01_LF28	2022	Mar	ST	After	20.6	1	0	0	0	0	0	0	0	0	0	0	0	0	0	0	0	0	0	1	0	0	0	0	0
ST428	NH01_LF29	2022	Mar	ST	After	20.6	0	0	0	0	0	0	0	0	0	0	0	0	0	0	0	0	0	0	0	1	0	0	0	0
ST429	NH01_LF30	2022	Mar	ST	After	20.6	0	0	0	0	1	0	0	0	0	0	0	0	0	0	0	0	0	0	0	0	0	0	0	0
ST430	NH01_LF31	2022	Mar	ST	After	20.6	0	0	0	0	0	0	0	0	0	0	0	0	0	0	0	0	0	0	1	0	0	0	0	0
ST431	NH01_LF32	2022	Mar	ST	After	20.6	0	0	0	0	0	0	0	0	0	0	0	0	0	0	0	0	0	0	0	0	0	0	0	0
ST432	NH01_LF34	2022	Mar	ST	After	20.6	0	0	0	0	0	0	1	0	0	0	0	0	0	0	0	0	0	0	0	1	0	0	0	0
ST433	NH01_LF21	2022	Mar	ST	After	20.6	0	0	0	0	0	0	1	0	0	0	0	0	0	0	0	0	0	0	0	0	0	0	0	0
ST434	NH01_LF22	2022	Mar	ST	After	20.6	0	0	0	0	0	0	1	0	0	0	0	0	0	0	0	0	0	0	0	0	0	0	0	0
ST435	NH01_LF23	2022	Mar	ST	Before	20.6	0	0	0	0	0	0	0	0	0	0	0	0	0	0	0	0	0	0	0	0	0	0	0	0
ST436	NH01_LF27	2022	Mar	ST	After	20.6	0	0	0	0	1	0	0	0	0	1	0	0	0	0	0	0	0	0	1	0	0	0	0	0
ST437	NH01_LF28	2022	Mar	ST	After	20.6	1	0	0	0	0	0	0	0	0	0	0	0	0	0	0	0	0	0	0	0	0	0	0	0
ST438	NH01_LF29	2022	Mar	ST	After	20.6	0	0	0	0	0	0	0	0	0	0	0	0	0	0	0	0	0	0	0	0	0	0	0	0
ST439	NH01_LF30	2022	Apr	ST	After	22.2	1	1	0	0	0	0	0	0	0	0	0	0	1	1	0	0	0	0	1	0	0	0	0	0
ST440	NH01_LF31	2022	Apr	ST	After	22.2	0	1	0	0	0	0	1	0	0	0	0	0	1	0	0	0	0	0	0	0	1	0	0	0
ST441	NH01_LF32	2022	Apr	ST	After	22.2	1	0	0	0	1	0	0	0	0	0	0	0	0	0	0	0	0	0	0	0	0	0	0	0
ST442	NH01_LF34	2022	Apr	ST	After	22.2	0	0	0	0	0	0	0	0	0	0	0	0	0	0	0	0	0	0	0	0	0	0	0	0
ST443	NH01_LF21	2022	Apr	ST	After	22.2	0	0	0	0	0	0	0	0	0	0	0	0	0	0	0	0	0	0	0	1	1	0	0	0
ST444	NH01_LF22	2022	Apr	ST	After	22.2	0	0	0	0	0	0	0	0	0	0	0	0	0	0	0	0	0	0	0	0	0	0	0	0
ST445	NH01_LF23	2022	Apr	ST	Before	22.2	1	0	0	0	0	0	1	0	0	0	0	0	0	0	0	0	0	0	1	0	0	0	0	0
ST446	NH01_LF27	2022	Apr	ST	After	22.2	0	0	0	0	1	0	0	0	0	0	0	0	1	0	0	0	0	0	0	0	0	0	0	0
ST447	NH01_LF28	2022	Apr	ST	After	22.2	0	0	0	0	0	0	0	0	0	0	0	0	0	0	0	0	0	0	0	0	0	0	0	0
ST448	NH01_LF29	2022	Apr	ST	After	22.2	0	0	0	0	1	0	1	0	0	0	0	0	1	1	0	0	0	0	0	0	0	0	0	0
ST449	NH01_LF30	2022	Apr	ST	After	22.2	0	0	0	0	0	0	0	0	0	0	0	0	0	0	0	0	1	0	0	0	0	0	0	0
ST450	NH01_LF31	2022	Apr	ST	After	22.2	0	0	0	0	0	0	0	0	0	0	0	0	0	0	0	0	1	0	0	1	0	0	0	0
ST451	NH01_LF32	2022	Apr	ST	After	22.2	0	0	0	0	1	0	0	0	0	0	0	0	0	0	0	0	0	0	0	0	0	0	0	0
ST452	NH01_LF34	2022	Apr	ST	After	22.2	0	0	0	0	0	0	0	0	0	0	0	0	0	0	0	0	0	0	0	0	0	0	0	0
ST453	NH01_LF28	2022	Apr	ST	After	22.2	0	0	0	0	0	0	1	0	0	0	0	0	0	0	0	0	0	1	0	0	0	0	0	0
ST454	NH01_LF29	2022	Apr	ST	After	22.2	0	0	0	0	0	0	1	1	0	0	0	0	0	0	0	0	0	1	0	0	0	0	0	0
ST455	NH01_LF30	2022	Apr	ST	After	22.2	0	0	0	0	0	0	1	0	0	0	0	0	0	0	0	0	0	0	0	0	0	0	0	0
ST456	NH01_LF31	2022	Apr	ST	After	22.2	1	0	0	0	1	0	1	0	0	0	0	0	0	0	0	0	0	0	0	0	0	0	0	0
ST457	NH01_LF32	2022	Apr	ST	After	22.2	1	0	0	0	0	0	0	0	0	0	0	0	0	0	0	0	0	0	0	0	0	0	0	0
ST458	NH01_LF34	2022	Apr	ST	After	22.2	0	0	0	0	0	0	0	0	0	0	0	0	0	0	0	0	0	0	0	0	0	0	0	0
ST459	NH01_LF21	2022	May	ST	After	23.7	0	1	0	0	0	0	0	0	0	1	0	0	1	1	0	0	0	0	1	0	0	0	0	0
ST460	NH01_LF22	2022	May	ST	After	23.7	1	1	0	0	1	0	1	0	0	1	0	0	1	1	0	0	0	0	1	1	0	0	1	0
ST461	NH01_LF23	2022	May	ST	Before	23.7	1	0	0	0	0	0	1	0	0	0	0	0	0	0	0	0	0	0	1	0	0	0	0	0
ST462	NH01_LF27	2022	May	ST	After	23.7	1	0	0	0	1	0	0	0	0	0	0	0	1	0	0	0	0	0	1	0	0	0	0	0
ST463	NH01_LF28	2022	May	ST	After	23.7	1	0	0	0	1	0	0	0	0	0	0	0	0	0	0	0	0	0	0	0	0	0	0	0
ST464	NH01_LF29	2022	May	ST	After	23.7	1	0	0	0	0	0	0	0	0	0	0	0	0	0	0	0	0	0	0	0	0	0	0	0
ST465	NH01_LF30	2022	May	ST	After	23.7	0	0	0	0	1	0	0	0	0	0	0	0	0	1	0	0	0	0	1	0	0	0	0	0
ST466	NH01_LF31	2022	May	ST	After	23.7	1	0	0	0	1	0	0	0	0	0	0	0	1	0	0	0	0	0	1	0	0	0	0	0
ST467	NH01_LF32	2022	May	ST	After	23.7	0	0	0	0	0	0	1	0	0	0	0	0	0	0	0	0	0	0	1	0	0	0	0	0
ST468	NH01_LF34	2022	May	ST	After	23.7	1	0	0	0	0	0	0	0	0	0	0	0	0	0	0	0	0	0	1	0	0	0	0	0
ST469	NH01_LF21	2022	May	ST	After	23.7	0	0	0	0	1	0	0	0	0	0	0	0	0	0	0	0	1	0	0	1	0	0	0	0
ST470	NH01_LF22	2022	May	ST	After	23.7	1	0	0	0	0	0	1	0	0	0	0	0	1	0	0	0	1	0	0	1	0	0	0	0
ST471	NH01_LF23	2022	May	ST	Before	23.7	1	0	0	0	1	0	1	0	1	0	0	0	0	0	0	0	0	0	0	0	0	0	0	0
ST472	NH01_LF27	2022	May	ST	After	23.7	0	0	0	0	0	0	1	0	0	0	0	0	1	0	0	1	0	0	1	1	0	0	0	0
ST473	NH01_LF28	2022	May	ST	After	23.7	1	0	0	0	1	0	1	1	0	1	0	0	1	0	0	0	0	0	0	0	0	0	0	0
ST474	NH01_LF29	2022	May	ST	After	23.7	1	0	0	0	0	0	1	1	0	0	0	0	1	0	0	0	0	1	0	0	0	0	0	0
ST475	NH01_LF30	2022	May	ST	After	23.7	0	0	0	0	0	0	1	1	0	0	0	0	1	0	0	0	0	1	0	0	0	0	0	0
ST476	NH01_LF31	2022	May	ST	After	23.7	0	0	0	0	1	0	1	0	0	1	0	0	1	0	0	0	0	0	1	0	0	0	0	0
ST477	NH01_LF32	2022	May	ST	After	23.7	1	0	0	0	1	0	0	0	0	0	0	0	1	0	0	0	0	0	1	0	0	0	0	0
ST478	NH01_LF34	2022	May	ST	After	23.7	0	0	0	0	0	0	0	0	0	0	0	0	1	0	0	0	0	1	0	0	0	0	0	0
ST479	NH01_LF17	2022	Jun	ST	After	28.8	1	1	0	0	0	0	0	0	0	0	0	0	1	1	0	0	0	0	1	0	0	0	0	0
ST480	NH01_LF18	2022	Jun	ST	After	28.8	0	1	0	0	0	0	0	0	0	0	0	0	1	1	0	0	0	0	0	1	1	0	1	0
ST481	NH01_LF19	2022	Jun	ST	After	28.8	1	0	0	0	0	0	1	0	0	0	0	0	0	0	0	0	0	0	1	0	0	0	0	0
ST482	NH01_LF20	2022	Jun	ST	After	28.8	1	0	0	0	1	0	0	0	0	0	0	0	0	0	0	0	0	0	1	0	0	0	0	0
ST483	NH01_LF21	2022	Jun	ST	After	28.8	0	1	0	0	0	0	0	0	0	0	0	0	1	0	0	0	0	0	0	0	0	0	0	0
ST484	NH01_LF22	2022	Jun	ST	After	28.8	0	0	0	0	0	0	0	0	0	0	0	0	1	0	0	0	0	0	0	0	0	0	0	0
ST485	NH01_LF23	2022	Jun	ST	Before	28.8	1	0	0	0	1	0	1	0	0	0	0	0	1	0	0	0	0	0	0	0	0	0	0	0
ST486	NH01_LF24	2022	Jun	ST	Before	28.8	1	0	0	0	0	0	0	0	0	0	0	0	0	0	0	0	0	0	0	0	0	0	0	0
ST487	NH01_LF25	2022	Jun	ST	After	28.8	1	0	0	0	1	0	0	0	0	0	0	0	1	0	0	0	0	0	1	0	0	0	0	0
ST488	NH01_LF26	2022	Jun	ST	Before	28.8	0	0	0	0	0	0	0	0	0	0	0	0	1	0	0	0	0	0	1	0	0	0	0	0
ST489	NH01_LF27	2022	Jun	ST	After	28.8	0	0	0	0	0	0	0	0	0	0	0	0	0	0	0	0	1	0	0	1	0	0	0	0
ST490	NH01_LF28	2022	Jun	ST	After	28.8	0	0	0	0	0	0	1	0	0	1	0	0	1	0	0	0	1	0	0	0	0	0	0	1
ST491	NH01_LF29	2022	Jun	ST	After	28.8	0	0	0	0	0	0	1	0	1	0	0	0	0	0	0	0	1	0	1	0	0	0	0	0
ST492	NH01_LF30	2022	Jun	ST	After	28.8	1	0	0	0	0	0	1	0	0	0	0	0	1	0	0	1	0	0	1	1	0	0	0	0
ST493	NH01_LF31	2022	Jun	ST	After	28.8	0	0	0	0	1	0	1	0	0	1	0	0	1	0	0	0	0	0	0	0	0	0	0	0
ST494	NH01_LF32	2022	Jun	ST	After	28.8	1	0	0	0	1	0	1	1	0	0	0	0	1	0	0	0	0	0	1	0	0	0	0	0
ST495	NH01_LF33	2022	Jun	ST	Before	28.8	0	0	0	0	0	0	1	1	0	0	0	0	1	0	0	0	0	1	0	0	0	0	0	0
ST496	NH01_LF34	2022	Jun	ST	After	28.8	0	0	0	0	1	0	0	0	0	0	0	0	1	0	0	0	0	0	1	0	0	0	0	0
ST497	NH01_LF35	2022	Jun	ST	After	28.8	1	0	0	0	1	0	0	0	0	0	0	0	1	0	0	0	0	0	1	0	0	0	0	0
ST498	NH01_LF21	2022	Jun	ST	After	28.8	1	0	0	0	0	0	0	0	0	0	0	0	1	0	0	0	0	0	0	0	0	0	0	0
ST499	NH01_LF22	2022	Jul	ST	After	30.2	1	1	0	0	0	0	0	0	0	0	0	0	1	1	0	0	0	0	1	1	0	0	0	0
ST500	NH01_LF23	2022	Jul	ST	Before	30.2	1	1	0	0	0	0	0	0	0	1	0	0	1	1	0	0	0	0	1	0	1	0	0	0
ST501	NH01_LF27	2022	Jul	ST	After	30.2	1	1	0	0	0	0	0	0	0	1	0	0	1	0	0	0	0	0	1	0	0	0	0	0
ST502	NH01_LF28	2022	Jul	ST	After	30.2	1	1	0	0	0	0	0	0	0	0	0	0	1	1	0	0	0	0	1	0	0	0	0	0
ST503	NH01_LF29	2022	Jul	ST	After	30.2	1	1	0	0	0	0	0	0	0	0	0	0	1	1	0	0	0	0	1	0	1	0	1	0
ST504	NH01_LF30	2022	Jul	ST	After	30.2	1	0	0	0	1	0	1	0	0	0	0	0	0	0	0	0	0	0	0	0	0	0	0	0
ST505	NH01_LF31	2022	Jul	ST	After	30.2	1	0	0	0	0	0	1	0	0	0	0	0	0	0	0	0	0	0	0	0	0	0	0	0
ST506	NH01_LF32	2022	Jul	ST	After	30.2	0	0	0	0	0	0	0	0	0	0	0	0	0	0	0	0	0	0	0	0	0	0	0	0
ST507	NH01_LF34	2022	Jul	ST	After	30.2	1	0	0	0	0	0	0	0	0	0	0	0	0	0	0	0	0	0	0	0	0	0	0	0
ST508	NH01_LF21	2022	Jul	ST	After	30.2	0	0	0	0	0	0	1	0	0	0	0	0	0	0	0	0	0	0	0	0	0	0	0	0
ST509	NH01_LF22	2022	Jul	ST	After	30.2	1	0	0	0	0	0	1	0	0	0	0	0	1	0	0	0	0	0	0	0	1	0	0	0
ST510	NH01_LF23	2022	Jul	ST	Before	30.2	1	0	0	0	0	0	0	0	0	0	0	0	1	0	0	0	0	0	1	0	0	0	0	0
ST511	NH01_LF27	2022	Jul	ST	After	30.2	1	0	0	0	1	0	1	0	0	0	0	0	0	0	0	0	0	0	0	0	0	0	0	0
ST512	NH01_LF28	2022	Jul	ST	After	30.2	1	0	0	0	1	0	0	0	0	0	0	0	1	0	0	0	0	0	1	0	0	0	0	0
ST513	NH01_LF29	2022	Jul	ST	After	30.2	1	0	0	0	0	0	0	0	0	0	0	0	1	0	0	0	0	0	0	0	0	0	0	0
ST514	NH01_LF30	2022	Jul	ST	After	30.2	0	0	0	0	0	0	0	0	0	0	0	0	1	0	0	0	0	0	0	0	0	0	0	0
ST515	NH01_LF31	2022	Jul	ST	After	30.2	1	0	0	0	0	0	0	0	0	0	0	0	1	0	0	0	0	0	1	1	0	0	0	0
ST516	NH01_LF32	2022	Jul	ST	After	30.2	0	0	0	0	0	0	1	0	0	0	0	0	0	0	0	0	0	1	0	0	0	0	0	0
ST517	NH01_LF34	2022	Jul	ST	After	30.2	0	0	0	0	0	0	0	0	1	0	0	0	1	0	0	0	0	1	0	0	0	0	0	0
ST518	NH01_LF21	2022	Jul	ST	After	30.2	0	0	0	0	0	0	0	0	0	0	0	0	0	0	0	0	0	1	0	0	0	0	0	0
ST519	NH01_LF22	2022	Jul	ST	After	30.2	0	0	0	0	0	0	0	0	0	1	0	0	0	0	0	0	0	1	0	0	0	0	0	0
ST520	NH01_LF23	2022	Jul	ST	Before	30.2	0	0	0	0	0	0	0	0	0	0	0	0	0	0	0	0	0	0	0	0	0	0	0	0
ST521	NH01_LF27	2022	Jul	ST	After	30.2	0	0	0	0	0	0	0	0	0	0	0	0	1	0	0	0	0	1	0	0	0	0	0	0
ST522	NH01_LF28	2022	Jul	ST	After	30.2	0	0	0	0	1	0	1	0	0	0	0	0	0	0	0	1	0	1	1	0	0	0	0	0
ST523	NH01_LF29	2022	Jul	ST	After	30.2	1	0	0	0	0	0	1	0	0	0	0	0	0	0	0	0	0	0	0	1	0	0	0	0
ST524	NH01_LF30	2022	Jul	ST	After	30.2	1	0	0	0	1	0	0	0	0	0	0	0	0	0	0	0	0	1	1	1	0	0	0	0
ST525	NH01_LF31	2022	Jul	ST	After	30.2	0	0	0	0	0	0	1	0	0	0	0	0	1	0	0	1	0	0	0	0	0	0	0	0
ST526	NH01_LF32	2022	Jul	ST	After	30.2	1	0	0	0	1	0	0	0	0	0	0	0	0	0	0	0	0	0	0	0	0	0	0	0
ST527	NH01_LF34	2022	Jul	ST	After	30.2	1	0	0	0	0	0	1	0	0	0	0	0	0	0	0	0	0	0	0	0	0	0	0	0
ST528	NH01_LF21	2022	Jul	ST	After	30.2	1	0	0	0	1	0	0	0	0	0	0	0	0	0	0	0	0	0	0	0	0	0	0	0
ST529	NH01_LF22	2022	Jul	ST	After	30.2	1	0	0	0	0	0	0	0	0	0	0	0	0	0	0	0	0	0	0	0	0	0	0	0
ST530	NH01_LF23	2022	Jul	ST	Before	30.2	1	0	0	0	0	0	0	0	0	0	0	0	1	0	0	0	0	0	1	0	0	0	0	0
ST531	NH01_LF27	2022	Jul	ST	After	30.2	1	0	0	0	0	0	0	0	1	0	0	0	1	0	0	0	0	0	0	0	0	0	0	0
ST532	NH01_LF28	2022	Jul	ST	After	30.2	0	0	0	0	0	0	0	0	0	0	0	0	0	0	0	0	0	0	0	0	0	0	0	0
ST533	NH01_LF29	2022	Jul	ST	After	30.2	1	0	0	0	0	0	0	0	0	0	0	0	1	0	0	0	0	0	1	0	0	0	0	0
ST534	NH01_LF30	2022	Jul	ST	After	30.2	0	0	0	0	0	0	0	0	0	0	0	0	0	0	0	0	0	0	0	0	0	0	0	0
ST535	NH01_LF31	2022	Aug	ST	After	30.1	0	1	0	0	0	0	0	0	0	0	0	0	1	0	0	0	0	0	1	0	0	0	0	0
ST536	NH01_LF32	2022	Aug	ST	After	30.1	1	1	0	0	0	0	0	0	0	0	0	0	1	1	0	0	0	0	1	0	0	0	0	0
ST537	NH01_LF34	2022	Aug	ST	After	30.1	1	0	0	0	1	0	1	0	0	0	0	0	1	0	0	0	0	0	1	0	0	0	0	0
ST538	NH01_LF21	2022	Aug	ST	After	30.1	0	0	0	0	0	0	0	0	0	0	0	0	1	0	0	0	0	0	0	0	0	0	0	0
ST539	NH01_LF22	2022	Aug	ST	After	30.1	0	0	0	0	0	0	1	0	0	0	0	0	0	0	0	0	0	0	0	0	0	0	0	0
ST540	NH01_LF23	2022	Aug	ST	Before	30.1	1	0	0	0	0	0	1	0	0	0	0	0	1	0	0	0	0	0	0	0	0	0	0	0
ST541	NH01_LF27	2022	Aug	ST	After	30.1	0	0	0	0	0	0	1	0	0	0	0	0	1	0	0	0	0	0	1	0	0	0	0	0
ST542	NH01_LF28	2022	Aug	ST	After	30.1	0	0	0	0	0	0	0	0	0	0	0	0	1	0	0	0	0	0	0	0	0	0	0	0
ST543	NH01_LF29	2022	Aug	ST	After	30.1	1	0	0	0	1	0	1	0	0	0	0	0	1	0	0	0	0	0	1	1	0	0	0	0
ST544	NH01_LF30	2022	Aug	ST	After	30.1	0	0	0	0	0	0	0	0	0	0	0	0	1	0	0	0	0	0	0	0	0	0	0	0
ST545	NH01_LF31	2022	Aug	ST	After	30.1	0	0	0	0	0	0	0	0	0	0	0	0	0	0	0	0	0	1	0	0	0	0	0	0
ST546	NH01_LF32	2022	Aug	ST	After	30.1	0	0	0	0	1	0	0	0	0	0	0	0	0	0	0	0	0	1	0	0	0	0	0	0
ST547	NH01_LF34	2022	Aug	ST	After	30.1	0	0	0	0	1	0	1	0	1	0	0	0	1	0	0	0	0	1	0	0	0	0	0	0
ST548	NH01_LF21	2022	Aug	ST	After	30.1	0	0	0	0	0	0	1	0	0	0	0	0	1	0	0	0	0	1	0	0	0	0	0	0
ST549	NH01_LF22	2022	Aug	ST	After	30.1	0	0	0	0	0	0	0	0	0	0	0	0	1	0	0	0	0	0	0	0	0	0	0	0
ST550	NH01_LF23	2022	Aug	ST	Before	30.1	0	0	0	0	0	0	1	0	0	0	0	0	0	0	0	0	0	1	0	0	0	0	0	0
ST551	NH01_LF27	2022	Aug	ST	After	30.1	0	0	0	0	0	0	0	0	0	0	0	0	0	0	0	0	0	0	0	0	0	0	0	0
ST552	NH01_LF28	2022	Aug	ST	After	30.1	0	0	0	0	0	0	0	0	0	0	0	0	0	0	0	0	0	0	0	0	0	0	0	0
ST553	NH01_LF29	2022	Aug	ST	After	30.1	1	0	0	0	0	0	0	0	0	0	0	0	0	0	0	0	0	0	0	0	0	0	0	0
ST554	NH01_LF30	2022	Aug	ST	After	30.1	1	0	0	0	0	0	0	0	0	0	0	0	0	0	0	0	0	0	0	0	0	0	0	0
ST555	NH01_LF31	2022	Sep	ST	After	28	0	1	0	0	0	0	0	0	0	0	0	0	1	1	0	0	0	0	1	0	0	0	0	0
ST556	NH01_LF32	2022	Sep	ST	After	28	1	1	0	0	0	0	0	0	0	0	0	0	1	1	0	0	0	0	1	0	0	0	0	0
ST557	NH01_LF34	2022	Sep	ST	After	28	0	0	0	0	1	0	0	0	0	0	0	0	0	0	0	0	0	0	0	0	0	0	0	0
ST558	NH01_LF21	2022	Sep	ST	After	28	1	0	0	0	0	0	0	0	0	0	0	0	0	1	0	0	0	0	0	0	0	0	0	0
ST559	NH01_LF22	2022	Sep	ST	After	28	0	0	0	0	1	0	1	0	0	0	0	0	1	0	0	0	0	0	0	1	0	0	0	0
ST560	NH01_LF23	2022	Sep	ST	Before	28	1	0	0	0	1	0	1	0	0	0	0	0	0	1	0	0	0	0	0	0	0	0	0	0
ST561	NH01_LF27	2022	Sep	ST	After	28	1	0	0	0	1	0	1	0	0	0	0	0	0	0	0	0	0	0	0	0	0	0	0	0
ST562	NH01_LF28	2022	Sep	ST	After	28	1	0	0	0	1	0	0	0	0	0	0	0	0	0	0	0	0	0	0	0	0	0	0	0
ST563	NH01_LF29	2022	Sep	ST	After	28	1	0	0	0	1	0	1	0	0	0	0	0	0	0	0	0	0	0	0	0	0	0	0	0
ST564	NH01_LF30	2022	Sep	ST	After	28	0	0	0	0	1	0	0	0	0	0	0	0	1	0	0	0	0	0	1	0	0	0	0	0
ST565	NH01_LF31	2022	Sep	ST	After	28	0	0	0	0	0	0	0	0	0	0	0	0	0	0	0	0	1	0	0	1	0	0	0	0
ST566	NH01_LF32	2022	Sep	ST	After	28	0	0	0	0	0	0	0	0	0	0	0	0	1	0	0	0	1	0	0	0	0	0	0	0
ST567	NH01_LF34	2022	Sep	ST	After	28	0	0	0	0	0	0	1	0	0	0	0	0	0	0	0	0	1	0	0	0	0	0	0	0
ST568	NH01_LF21	2022	Sep	ST	After	28	0	0	0	0	1	0	1	0	0	0	0	0	0	0	0	0	0	1	0	1	0	0	0	0
ST569	NH01_LF22	2022	Sep	ST	After	28	0	1	0	0	0	0	0	0	0	0	0	0	0	0	0	0	0	0	0	0	0	0	0	0
ST570	NH01_LF23	2022	Sep	ST	Before	28	0	0	0	0	0	0	1	0	0	0	0	0	1	0	0	0	0	1	0	0	0	0	0	0
ST571	NH01_LF27	2022	Sep	ST	After	28	0	0	0	0	1	0	0	1	0	0	0	0	1	0	0	0	0	1	1	0	0	0	0	0
ST572	NH01_LF28	2022	Sep	ST	After	28	0	1	0	0	1	0	0	0	0	0	0	0	1	0	0	0	0	0	1	0	0	0	0	0
ST573	NH01_LF29	2022	Sep	ST	After	28	1	0	0	0	0	0	0	0	0	0	0	0	1	0	0	0	0	0	0	0	0	0	0	0
ST574	NH01_LF30	2022	Sep	ST	After	28	0	1	0	0	0	0	0	0	0	0	0	0	0	0	0	0	0	0	0	0	0	0	0	0
ST575	NH01_LF31	2022	Oct	ST	After	24.3	1	1	0	0	0	0	0	0	0	0	0	0	1	1	0	0	0	0	1	0	0	0	1	0
ST576	NH01_LF32	2022	Oct	ST	After	24.3	1	1	0	0	0	0	0	0	0	0	0	0	1	1	0	0	0	0	1	0	0	0	0	0
ST577	NH01_LF34	2022	Oct	ST	After	24.3	1	0	0	0	1	0	1	0	0	0	0	0	0	0	0	0	0	0	1	0	0	0	0	0
ST578	NH01_LF21	2022	Oct	ST	After	24.3	0	0	0	0	0	0	0	0	0	0	0	0	0	0	0	0	0	0	0	0	0	0	0	0
ST579	NH01_LF22	2022	Oct	ST	After	24.3	0	0	0	0	0	0	1	0	0	0	0	0	0	0	0	0	0	0	1	1	0	0	0	0
ST580	NH01_LF23	2022	Oct	ST	Before	24.3	1	0	0	0	1	0	1	0	0	0	0	0	1	1	0	0	0	0	1	0	0	0	0	0
ST581	NH01_LF27	2022	Oct	ST	After	24.3	1	0	0	0	1	0	0	0	0	0	0	0	0	0	0	0	0	0	0	0	0	0	0	0
ST582	NH01_LF28	2022	Oct	ST	After	24.3	1	0	0	0	0	0	1	0	0	0	0	0	0	0	0	0	0	0	0	0	0	0	0	0
ST583	NH01_LF29	2022	Oct	ST	After	24.3	1	0	0	0	0	0	1	0	0	0	0	0	0	0	0	0	0	0	0	0	0	0	0	0
ST584	NH01_LF30	2022	Oct	ST	After	24.3	1	0	0	0	0	0	1	0	0	0	0	0	0	0	0	0	0	0	1	0	0	0	0	0
ST585	NH01_LF31	2022	Oct	ST	After	24.3	1	0	0	0	1	0	0	0	0	0	0	0	0	0	0	0	1	0	0	1	0	0	0	0
ST586	NH01_LF32	2022	Oct	ST	After	24.3	0	0	0	0	0	0	0	0	0	0	0	0	0	0	0	0	1	0	0	1	0	0	0	0
ST587	NH01_LF34	2022	Oct	ST	After	24.3	0	0	0	0	1	0	0	0	0	0	0	0	0	0	0	0	1	0	1	0	0	0	0	0
ST588	NH01_LF21	2022	Oct	ST	After	24.3	1	0	0	0	1	0	1	0	0	0	0	0	1	0	0	1	0	0	0	0	0	0	0	0
ST589	NH01_LF22	2022	Oct	ST	After	24.3	0	0	0	0	0	0	1	0	0	0	0	0	0	0	0	0	0	0	0	0	0	0	0	0
ST590	NH01_LF23	2022	Oct	ST	Before	24.3	0	0	0	0	1	0	1	0	0	0	0	0	1	0	0	0	1	0	0	0	0	0	0	0
ST591	NH01_LF27	2022	Oct	ST	After	24.3	0	0	0	0	1	0	0	1	0	0	0	0	0	0	0	0	0	0	0	0	0	0	0	0
ST592	NH01_LF28	2022	Oct	ST	After	24.3	0	0	0	0	1	0	0	0	0	0	0	0	1	0	0	0	0	0	0	0	0	0	0	0
ST593	NH01_LF29	2022	Oct	ST	After	24.3	1	0	0	0	1	0	0	0	0	0	0	0	0	0	0	0	0	0	0	0	0	0	0	0
ST594	NH01_LF30	2022	Oct	ST	After	24.3	1	0	0	0	0	0	0	0	0	0	0	0	0	0	0	0	0	0	1	0	0	0	0	0
ST595	NH01_LF31	2022	Nov	ST	After	23.6	1	1	0	0	0	0	0	0	0	0	0	0	1	1	0	0	0	0	1	0	0	0	0	0
ST596	NH01_LF32	2022	Nov	ST	After	23.6	1	1	0	0	0	0	0	0	0	0	0	0	1	1	0	0	0	0	0	0	0	0	0	0
ST597	NH01_LF34	2022	Nov	ST	After	23.6	1	0	0	0	0	0	1	0	0	0	0	0	0	0	0	0	0	0	1	0	0	0	0	0
ST598	NH01_LF21	2022	Nov	ST	After	23.6	0	0	0	0	0	0	1	0	0	0	0	0	0	0	0	0	0	0	0	1	0	0	0	0
ST599	NH01_LF22	2022	Nov	ST	After	23.6	1	0	0	0	0	0	1	0	0	0	0	0	0	0	0	0	0	0	0	1	0	0	0	0
ST600	NH01_LF23	2022	Nov	ST	Before	23.6	1	0	0	0	0	0	0	0	0	0	0	0	0	1	0	0	0	0	0	0	0	0	0	0
ST601	NH01_LF27	2022	Nov	ST	After	23.6	0	0	0	0	1	0	0	0	0	0	0	0	0	0	0	0	0	0	1	0	0	0	0	0
ST602	NH01_LF28	2022	Nov	ST	After	23.6	1	0	0	0	1	0	0	0	0	0	0	0	0	0	0	0	0	0	0	0	0	0	0	0
ST603	NH01_LF29	2022	Nov	ST	After	23.6	1	0	0	0	0	0	0	0	0	0	0	0	0	0	0	0	0	0	0	0	0	0	0	0
ST604	NH01_LF30	2022	Nov	ST	After	23.6	1	0	0	0	0	0	1	0	0	0	0	0	0	0	0	0	0	0	0	0	0	0	0	0
ST605	NH01_LF31	2022	Nov	ST	After	23.6	0	0	0	0	0	0	0	0	0	0	0	0	0	0	0	0	1	0	0	0	0	0	0	0
ST606	NH01_LF32	2022	Nov	ST	After	23.6	1	0	0	0	0	0	0	0	0	0	0	0	0	0	0	0	1	0	0	0	0	0	0	0
ST607	NH01_LF34	2022	Nov	ST	After	23.6	0	0	0	0	0	0	0	0	0	0	0	0	0	0	0	0	1	0	0	0	0	0	0	0
ST608	NH01_LF17	2022	Nov	ST	After	23.6	0	0	0	0	1	0	0	0	0	0	0	0	1	1	0	0	0	0	0	1	0	0	0	0
ST609	NH01_LF18	2022	Nov	ST	After	23.6	1	0	0	0	0	0	1	0	0	0	0	0	0	0	0	0	0	0	1	0	0	0	0	0
ST610	NH01_LF19	2022	Nov	ST	After	23.6	0	0	0	0	0	0	0	0	0	0	0	0	0	0	0	0	0	1	0	0	0	0	0	0
ST611	NH01_LF20	2022	Nov	ST	After	23.6	0	0	0	0	1	0	0	0	1	0	0	0	1	0	0	0	0	1	0	0	0	0	0	0
ST612	NH01_LF21	2022	Nov	ST	After	23.6	0	0	0	0	0	0	0	0	0	0	0	0	0	0	0	0	0	0	0	0	0	0	0	0
ST613	NH01_LF22	2022	Nov	ST	After	23.6	1	0	0	0	0	0	0	0	0	0	0	0	0	0	0	0	0	0	0	0	0	0	0	0
ST614	NH01_LF23	2022	Nov	ST	Before	23.6	0	0	0	0	1	0	0	0	0	0	0	0	0	0	0	0	0	0	0	0	0	0	0	0
ST615	NH01_LF24	2022	Dec	ST	Before	17.4	0	1	0	0	0	0	0	0	0	0	0	0	1	0	0	0	0	0	0	0	0	0	0	0
ST616	NH01_LF25	2022	Dec	ST	After	17.4	1	1	0	0	0	0	0	0	0	0	0	0	1	0	0	0	0	0	0	0	0	0	0	0
ST617	NH01_LF26	2022	Dec	ST	Before	17.4	0	1	0	0	0	0	0	0	0	0	0	0	0	0	0	0	0	0	0	0	0	0	0	0
ST618	NH01_LF27	2022	Dec	ST	After	17.4	0	0	0	0	0	0	0	0	0	0	0	0	0	0	0	0	0	0	0	0	0	0	0	0
ST619	NH01_LF28	2022	Dec	ST	After	17.4	0	1	0	0	0	0	0	0	0	0	0	0	0	0	0	0	0	0	0	0	0	0	0	0
ST620	NH01_LF29	2022	Dec	ST	After	17.4	0	0	0	0	0	0	0	0	0	0	0	0	0	0	0	0	0	0	0	0	0	0	0	0
ST621	NH01_LF30	2022	Dec	ST	After	17.4	0	0	0	0	0	0	0	0	0	0	0	0	0	0	0	0	0	0	0	0	0	0	0	0
ST622	NH01_LF31	2022	Dec	ST	After	17.4	0	0	0	0	1	0	0	0	0	0	0	0	0	0	0	0	0	0	0	0	0	0	0	0
ST623	NH01_LF32	2022	Dec	ST	After	17.4	1	0	0	0	0	0	0	0	0	0	0	0	0	0	0	0	0	0	0	0	0	0	0	0
ST624	NH01_LF33	2022	Dec	ST	Before	17.4	0	0	0	0	0	0	0	0	0	0	0	0	0	0	0	0	0	0	0	0	0	0	0	0
ST625	NH01_LF34	2022	Dec	ST	After	17.4	0	0	0	0	0	0	0	0	0	0	0	0	0	0	0	0	0	0	0	0	0	0	0	0
ST626	NH01_LF35	2022	Dec	ST	After	17.4	0	0	0	0	0	0	0	0	0	0	0	0	0	0	0	0	0	0	0	1	0	0	0	0
ST627	NH01_LF21	2022	Dec	ST	After	17.4	0	0	0	0	0	0	0	0	0	0	0	0	0	0	0	0	1	0	1	0	0	0	0	0
ST628	NH01_LF22	2022	Dec	ST	After	17.4	1	0	0	0	0	0	1	0	0	0	0	0	0	0	0	0	0	0	0	1	0	0	0	0
ST629	NH01_LF23	2022	Dec	ST	Before	17.4	1	0	0	0	0	0	0	0	0	0	0	0	0	0	0	0	0	0	0	0	0	0	0	0
ST630	NH01_LF27	2022	Dec	ST	After	17.4	0	0	0	0	1	0	0	0	0	0	0	0	0	0	0	0	0	1	0	0	0	0	0	0
ST631	NH01_LF28	2022	Dec	ST	After	17.4	0	0	0	0	0	0	0	1	0	0	0	0	0	0	0	0	0	0	0	0	0	0	0	0
ST632	NH01_LF29	2022	Dec	ST	After	17.4	0	0	0	0	1	0	0	0	0	0	0	0	1	0	0	0	0	0	0	0	0	0	0	0
ST633	NH01_LF30	2022	Dec	ST	After	17.4	0	0	0	0	0	0	0	0	0	0	0	0	0	0	0	0	0	0	0	0	0	0	0	0
ST634	NH01_LF31	2022	Dec	ST	After	17.4	0	0	0	0	0	0	0	0	0	0	0	0	0	0	0	0	0	0	0	0	0	0	0	0
ST635	NH01_LF32	2023	Jan	ST	After	16.5	0	1	0	0	0	0	0	0	0	0	0	0	0	0	0	0	0	0	1	0	0	0	0	0
ST636	NH01_LF34	2023	Jan	ST	After	16.5	1	1	0	0	0	0	0	0	0	0	0	0	0	0	0	0	0	0	1	0	0	0	0	0
ST637	NH01_LF21	2023	Jan	ST	After	16.5	0	0	0	0	0	0	0	0	0	0	0	0	0	0	0	0	0	0	0	0	0	0	0	0
ST638	NH01_LF22	2023	Jan	ST	After	16.5	0	0	0	0	0	0	0	0	0	0	0	0	0	0	0	0	0	0	1	0	0	0	0	0
ST639	NH01_LF23	2023	Jan	ST	Before	16.5	0	0	0	0	0	0	0	0	0	0	0	0	0	0	0	0	0	0	0	0	0	0	0	0
ST640	NH01_LF27	2023	Jan	ST	After	16.5	0	0	0	0	0	0	0	0	0	0	0	0	0	0	0	0	0	0	0	0	0	0	0	0
ST641	NH01_LF28	2023	Jan	ST	After	16.5	0	0	0	0	0	0	0	0	0	0	0	0	0	0	0	0	0	0	0	0	0	0	0	0
ST642	NH01_LF29	2023	Jan	ST	After	16.5	0	0	0	0	0	0	0	0	0	0	0	0	0	0	0	0	0	0	0	0	0	0	0	0
ST643	NH01_LF30	2023	Jan	ST	After	16.5	0	0	0	0	0	0	0	0	0	0	0	0	0	0	0	0	0	0	0	0	0	0	0	0
ST644	NH01_LF31	2023	Jan	ST	After	16.5	1	0	0	0	0	0	0	0	0	0	0	0	0	0	0	0	0	0	0	0	0	0	0	0
ST645	NH01_LF32	2023	Jan	ST	After	16.5	0	0	0	0	0	0	0	0	0	0	0	0	0	0	0	0	0	0	0	0	0	0	0	0
ST646	NH01_LF34	2023	Jan	ST	After	16.5	0	0	0	0	0	0	0	0	0	0	0	0	0	0	0	0	0	0	0	0	0	0	0	0
ST647	NH01_LF21	2023	Jan	ST	After	16.5	0	0	0	0	0	0	1	0	0	0	0	0	0	0	0	0	0	0	1	0	0	0	0	0
ST648	NH01_LF22	2023	Jan	ST	After	16.5	1	0	0	0	0	0	1	0	0	0	0	0	0	0	0	0	0	0	0	1	0	0	0	0
ST649	NH01_LF23	2023	Jan	ST	Before	16.5	0	0	0	0	0	0	0	0	0	0	0	0	0	0	0	0	0	0	0	1	0	0	0	0
ST650	NH01_LF27	2023	Jan	ST	After	16.5	0	0	0	0	0	0	0	0	0	0	0	0	0	0	0	0	0	1	0	0	0	0	0	0
ST651	NH01_LF28	2023	Jan	ST	After	16.5	0	0	0	0	0	0	0	0	0	0	0	0	0	0	0	0	0	0	0	0	0	0	0	0
ST652	NH01_LF29	2023	Jan	ST	After	16.5	0	0	0	0	0	0	0	0	0	0	0	0	0	0	0	0	0	0	0	0	0	0	0	0
ST653	NH01_LF30	2023	Jan	ST	After	16.5	0	0	0	0	0	0	0	0	0	0	0	0	0	0	0	0	0	0	0	0	0	0	0	0
ST654	NH01_LF31	2023	Jan	ST	After	16.5	0	0	0	0	0	0	0	0	0	0	0	0	0	0	0	0	0	0	0	0	0	0	0	0
ST655	NH01_LF32	2023	Feb	ST	After	18.5	0	1	0	0	0	0	0	0	0	0	0	0	0	0	0	0	0	0	1	0	0	0	1	0
ST656	NH01_LF34	2023	Feb	ST	After	18.5	1	1	0	0	0	0	0	0	0	0	0	0	1	0	0	0	0	0	0	0	0	0	0	0
ST657	NH01_LF08	2023	Feb	ST	After	18.5	0	0	0	0	0	0	0	0	0	0	0	0	0	1	0	0	0	0	0	0	0	0	0	0
ST658	NH01_LF09	2023	Feb	ST	After	18.5	1	0	0	0	0	0	0	0	0	0	0	0	0	0	0	0	0	0	0	0	0	0	0	0
ST659	NH01_LF10	2023	Feb	ST	After	18.5	1	0	0	0	0	0	1	0	0	0	0	0	0	0	0	0	0	0	0	0	0	0	0	0
ST660	NH01_LF11	2023	Feb	ST	After	18.5	0	0	0	0	0	0	0	0	0	0	0	0	0	0	0	0	0	0	0	0	0	0	0	0
ST661	NH01_LF12	2023	Feb	ST	After	18.5	1	0	0	0	0	0	0	0	0	0	0	0	0	0	0	0	0	0	0	0	0	0	0	0
ST662	NH01_LF13	2023	Feb	ST	After	18.5	0	0	0	0	0	0	0	0	0	0	0	0	0	0	0	0	0	0	0	0	0	0	0	0
ST663	NH01_LF14	2023	Feb	ST	After	18.5	0	0	0	0	0	0	0	0	0	0	0	0	0	0	0	0	0	0	0	0	0	0	0	0
ST664	NH01_LF15	2023	Feb	ST	After	18.5	0	0	0	0	0	0	0	0	0	0	0	0	1	0	0	0	0	0	0	0	0	0	0	0
ST665	NH01_LF21	2023	Feb	ST	After	18.5	0	0	0	0	0	0	0	0	0	0	0	0	0	0	0	0	0	0	1	0	0	0	0	0
ST666	NH01_LF22	2023	Feb	ST	After	18.5	0	0	0	0	0	0	1	0	0	0	0	0	0	0	0	0	0	0	0	0	0	0	0	0
ST667	NH01_LF23	2023	Feb	ST	Before	18.5	0	0	0	0	0	0	0	0	0	0	0	0	1	0	0	0	0	0	0	0	0	0	0	0
ST668	NH01_LF27	2023	Feb	ST	After	18.5	0	0	0	0	0	0	1	0	0	0	0	0	1	0	0	0	0	0	0	1	0	0	0	0
ST669	NH01_LF28	2023	Feb	ST	After	18.5	0	0	0	0	0	0	0	0	0	0	0	0	0	0	0	0	0	0	0	0	0	0	0	0
ST670	NH01_LF29	2023	Feb	ST	After	18.5	1	0	0	0	0	0	0	0	0	0	0	0	0	0	0	0	0	0	0	0	0	0	0	0
ST671	NH01_LF30	2023	Feb	ST	After	18.5	0	0	0	0	0	0	0	0	0	0	0	0	1	0	0	0	0	0	0	0	0	0	0	0
ST672	NH01_LF31	2023	Feb	ST	After	18.5	0	0	0	0	0	0	0	0	0	0	0	0	0	0	0	0	0	0	0	0	0	0	0	0
ST673	NH01_LF32	2023	Feb	ST	After	18.5	0	0	0	0	0	0	0	0	0	0	0	0	0	0	0	0	0	0	0	0	0	0	0	0
ST674	NH01_LF34	2023	Feb	ST	After	18.5	0	0	0	0	0	0	0	0	0	0	0	0	0	0	0	0	0	0	0	0	0	0	0	0
ST675	NH01_LF21	2023	Mar	ST	After	22	0	1	0	0	1	0	0	0	0	0	0	0	1	0	0	0	0	0	1	0	0	0	0	0
ST676	NH01_LF22	2023	Mar	ST	After	22	0	1	0	0	0	0	0	0	0	0	0	0	1	0	0	0	0	0	0	0	0	0	0	0
ST677	NH01_LF23	2023	Mar	ST	Before	22	1	0	0	0	1	0	0	0	0	0	0	0	0	0	0	0	0	0	0	0	0	0	0	0
ST678	NH01_LF27	2023	Mar	ST	After	22	0	0	0	0	0	0	0	0	0	0	0	0	0	0	0	0	0	0	0	0	0	0	0	0
ST679	NH01_LF28	2023	Mar	ST	After	22	0	0	0	0	0	0	1	0	0	0	0	0	0	0	0	0	0	0	0	1	0	0	0	0
ST680	NH01_LF29	2023	Mar	ST	After	22	0	0	0	0	0	0	1	0	0	0	0	0	0	0	0	0	0	0	0	0	0	0	0	0
ST681	NH01_LF30	2023	Mar	ST	After	22	1	0	0	0	0	0	0	0	0	0	0	0	0	0	0	0	0	0	0	0	0	0	0	0
ST682	NH01_LF31	2023	Mar	ST	After	22	0	0	0	0	0	0	0	0	0	0	0	0	0	0	0	0	0	0	0	0	0	0	0	0
ST683	NH01_LF32	2023	Mar	ST	After	22	1	0	0	0	0	0	0	0	0	0	0	0	0	0	0	0	0	0	0	0	0	0	0	0
ST684	NH01_LF34	2023	Mar	ST	After	22	1	0	0	0	0	0	0	0	0	0	0	0	0	0	0	0	0	0	0	0	0	0	0	0
ST685	NH01_LF21	2023	Mar	ST	After	22	0	0	0	0	0	0	0	0	0	0	0	0	0	0	0	0	0	0	0	0	0	0	0	0
ST686	NH01_LF22	2023	Mar	ST	After	22	0	0	0	0	1	0	0	0	0	0	0	0	0	0	0	0	1	0	1	1	0	0	0	0
ST687	NH01_LF23	2023	Mar	ST	Before	22	0	0	0	0	0	0	1	0	0	0	0	0	0	0	0	0	0	1	0	0	0	0	0	0
ST688	NH01_LF27	2023	Mar	ST	After	22	0	0	0	0	0	0	0	0	0	0	0	0	1	0	0	0	0	0	0	0	0	0	0	0
ST689	NH01_LF28	2023	Mar	ST	After	22	0	0	0	0	0	0	0	0	0	0	0	0	0	0	0	0	0	0	0	0	0	0	0	0
ST690	NH01_LF29	2023	Mar	ST	After	22	0	0	0	0	0	0	1	0	0	0	0	0	0	0	0	0	0	1	0	0	0	0	0	0
ST691	NH01_LF30	2023	Mar	ST	After	22	0	0	0	0	0	0	0	0	0	0	0	0	0	0	0	0	0	1	0	0	0	0	0	0
ST692	NH01_LF31	2023	Mar	ST	After	22	0	0	0	0	0	0	0	0	0	0	0	0	0	0	0	0	0	0	0	0	0	0	0	0
ST693	NH01_LF32	2023	Mar	ST	After	22	0	0	0	0	0	0	0	0	0	0	0	0	0	0	0	0	0	0	0	0	0	0	0	0
ST694	NH01_LF34	2023	Mar	ST	After	22	1	0	0	0	0	0	0	0	0	0	0	0	1	0	0	0	0	0	0	0	0	0	0	0
ST695	NH01_LF21	2023	Apr	ST	After	23.2	0	1	0	0	0	0	0	0	0	0	0	0	1	1	0	0	0	0	1	0	0	0	0	0
ST696	NH01_LF22	2023	Apr	ST	After	23.2	0	1	0	0	1	0	0	0	0	0	0	0	1	1	0	0	0	0	1	1	0	0	0	0
ST697	NH01_LF23	2023	Apr	ST	Before	23.2	0	0	0	0	0	0	0	0	0	0	0	0	0	0	0	0	0	0	1	0	0	0	0	0
ST698	NH01_LF27	2023	Apr	ST	After	23.2	0	0	0	0	0	0	0	0	0	0	0	0	0	0	0	0	0	0	0	0	0	0	0	0
ST699	NH01_LF28	2023	Apr	ST	After	23.2	0	0	0	0	0	0	0	0	0	0	0	0	0	0	0	0	0	0	0	0	0	0	0	0
ST700	NH01_LF29	2023	Apr	ST	After	23.2	0	0	0	0	0	0	0	0	0	0	0	0	1	0	0	0	0	0	0	0	0	0	0	0
ST701	NH01_LF30	2023	Apr	ST	After	23.2	1	0	0	0	1	0	0	0	0	0	0	0	0	0	0	0	0	0	0	0	0	0	0	0
ST702	NH01_LF31	2023	Apr	ST	After	23.2	0	0	0	0	1	0	0	0	0	0	0	0	0	0	0	0	0	0	0	0	0	0	0	0
ST703	NH01_LF32	2023	Apr	ST	After	23.2	0	0	0	0	0	0	0	0	0	0	0	0	0	0	0	0	0	1	0	0	0	0	0	0
ST704	NH01_LF34	2023	Apr	ST	After	23.2	0	0	0	0	0	0	1	0	0	0	0	0	0	0	0	0	0	1	0	0	0	0	0	0
ST705	NH01_LF21	2023	Apr	ST	After	23.2	0	0	0	0	0	0	0	0	0	0	0	0	0	0	0	0	1	0	0	0	0	0	0	0
ST706	NH01_LF22	2023	Apr	ST	After	23.2	1	0	0	0	1	0	1	0	0	0	0	0	0	0	0	0	1	0	0	1	0	0	0	0
ST707	NH01_LF23	2023	Apr	ST	Before	23.2	0	0	0	0	0	0	0	0	0	0	0	0	0	0	0	0	0	0	0	0	0	0	0	0
ST708	NH01_LF27	2023	Apr	ST	After	23.2	1	0	0	0	0	0	1	0	0	0	0	0	0	0	0	1	0	0	0	1	0	0	0	0
ST709	NH01_LF28	2023	Apr	ST	After	23.2	0	0	0	0	0	0	0	0	0	0	0	0	0	0	0	0	0	1	0	0	0	0	0	0
ST710	NH01_LF29	2023	Apr	ST	After	23.2	0	0	0	0	0	0	1	0	0	0	0	0	0	0	0	0	0	1	0	0	0	0	0	0
ST711	NH01_LF30	2023	Apr	ST	After	23.2	0	0	0	0	0	0	0	0	0	0	0	0	0	0	0	0	0	1	0	0	0	0	0	0
ST712	NH01_LF31	2023	Apr	ST	After	23.2	0	0	0	0	0	0	0	0	0	0	0	0	1	0	0	0	0	0	0	0	0	0	0	0
ST713	NH01_LF32	2023	Apr	ST	After	23.2	1	0	0	0	0	0	0	0	0	0	0	0	0	0	0	0	0	0	0	0	0	0	0	0
ST714	NH01_LF34	2023	Apr	ST	After	23.2	1	0	0	0	0	0	1	0	0	0	0	0	0	0	0	0	0	0	0	0	0	0	0	0
ST715	NH01_LF18	2023	May	ST	After	25	0	1	0	0	0	0	0	0	0	0	0	0	1	1	0	0	0	0	1	0	0	0	0	0
ST716	NH01_LF19	2023	May	ST	After	25	1	1	0	0	0	0	0	0	0	0	0	0	1	1	0	0	0	0	1	1	1	0	0	0
ST717	NH01_LF20	2023	May	ST	After	25	0	0	0	0	1	0	0	0	0	0	0	0	0	0	0	0	0	0	1	0	0	0	0	0
ST718	NH01_LF21	2023	May	ST	After	25	0	0	0	0	0	0	0	0	0	0	0	0	0	0	0	0	0	0	1	0	0	0	0	0
ST719	NH01_LF22	2023	May	ST	After	25	1	0	0	0	0	0	1	0	0	0	0	0	0	0	0	0	0	0	0	0	0	0	0	0
ST720	NH01_LF23	2023	May	ST	Before	25	1	0	0	0	1	0	1	0	0	1	0	0	0	0	0	0	0	0	1	0	0	0	0	0
ST721	NH01_LF24	2023	May	ST	Before	25	1	0	0	0	1	0	0	0	0	1	0	0	0	0	0	0	0	0	1	0	0	0	0	0
ST722	NH01_LF25	2023	May	ST	After	25	1	0	0	0	1	0	0	0	0	1	0	0	0	0	0	0	0	0	1	0	0	0	0	0
ST723	NH01_LF26	2023	May	ST	Before	25	0	0	0	0	1	0	0	0	0	0	0	0	0	0	0	0	0	0	0	0	0	0	0	0
ST724	NH01_LF27	2023	May	ST	After	25	0	0	0	0	0	0	1	0	0	0	0	0	1	0	0	0	0	1	1	0	0	0	0	0
ST725	NH01_LF28	2023	May	ST	After	25	0	0	0	0	0	0	0	0	0	0	0	0	0	0	0	0	0	1	0	0	0	0	0	0
ST726	NH01_LF29	2023	May	ST	After	25	1	0	0	0	1	0	1	0	0	0	0	0	0	0	0	0	0	1	0	1	0	0	0	0
ST727	NH01_LF30	2023	May	ST	After	25	0	0	0	0	1	0	1	0	0	0	0	0	0	0	0	0	0	1	1	0	0	0	0	0
ST728	NH01_LF31	2023	May	ST	After	25	0	0	0	0	1	0	1	0	0	0	0	0	1	1	0	0	0	0	1	1	0	0	0	0
ST729	NH01_LF32	2023	May	ST	After	25	0	0	0	0	1	0	1	0	0	0	0	0	0	0	0	0	0	1	1	0	0	0	0	0
ST730	NH01_LF33	2023	May	ST	Before	25	0	0	0	0	0	0	1	0	0	0	0	0	0	0	0	0	0	1	0	0	0	0	0	0
ST731	NH01_LF34	2023	May	ST	After	25	0	0	0	0	1	0	0	0	0	0	0	0	1	0	0	0	0	1	0	0	0	0	0	0
ST732	NH01_LF35	2023	May	ST	After	25	1	0	0	0	1	0	0	0	0	0	0	0	1	0	0	0	0	1	0	0	0	0	0	0
ST733	NH01_LF36	2023	May	ST	Before	25	1	0	0	0	1	0	1	0	0	0	0	0	1	0	0	0	0	0	0	0	0	0	0	0
ST734	NH01_LF21	2023	May	ST	After	25	1	0	0	0	1	0	0	0	0	0	0	0	1	0	0	0	0	0	1	0	0	0	0	0
ST735	NH01_LF22	2023	Jun	ST	After	26.5	0	1	0	0	0	0	0	0	0	0	0	0	1	0	0	0	0	0	1	0	0	0	0	0
ST736	NH01_LF23	2023	Jun	ST	Before	26.5	0	1	0	0	0	0	0	0	0	0	0	0	1	0	0	0	0	0	1	0	0	0	0	0
ST737	NH01_LF27	2023	Jun	ST	After	26.5	1	0	0	0	0	0	0	0	0	0	0	0	0	0	0	0	0	0	1	0	0	0	0	0
ST738	NH01_LF28	2023	Jun	ST	After	26.5	1	0	0	0	0	0	0	0	0	0	0	0	0	0	0	0	0	0	1	0	0	0	0	0
ST739	NH01_LF29	2023	Jun	ST	After	26.5	1	0	0	0	0	0	0	0	1	0	0	0	1	0	0	0	0	0	0	0	0	0	0	0
ST740	NH01_LF30	2023	Jun	ST	After	26.5	0	0	0	0	0	0	0	0	0	0	0	0	0	0	0	0	0	0	0	0	0	0	0	0
ST741	NH01_LF31	2023	Jun	ST	After	26.5	0	0	0	0	0	0	0	0	0	0	0	0	0	0	0	0	0	0	0	0	0	0	0	0
ST742	NH01_LF32	2023	Jun	ST	After	26.5	0	0	0	0	0	0	1	0	0	0	0	0	0	0	0	0	0	0	0	0	0	0	0	0
ST743	NH01_LF34	2023	Jun	ST	After	26.5	0	0	0	0	0	0	1	0	0	0	0	0	0	0	0	0	0	1	0	0	0	0	0	0
ST744	NH01_LF21	2023	Jun	ST	After	26.5	0	0	0	0	0	0	0	0	0	0	0	0	1	0	0	0	0	0	0	0	0	0	0	0
ST745	NH01_LF22	2023	Jun	ST	After	26.5	0	0	0	0	1	0	0	0	0	0	0	0	0	0	0	0	0	1	1	0	0	0	0	0
ST746	NH01_LF23	2023	Jun	ST	Before	26.5	0	0	0	0	1	0	0	0	0	0	0	0	0	0	0	0	0	1	0	0	0	0	0	0
ST747	NH01_LF27	2023	Jun	ST	After	26.5	0	0	0	0	0	0	1	0	0	0	0	0	0	0	0	0	0	1	1	0	0	0	0	0
ST748	NH01_LF28	2023	Jun	ST	After	26.5	0	0	0	0	0	0	0	0	0	0	0	0	1	0	0	1	0	0	1	1	0	0	0	0
ST749	NH01_LF29	2023	Jun	ST	After	26.5	0	0	0	0	0	0	0	0	0	0	0	0	0	0	0	0	0	1	0	0	0	0	0	0
ST750	NH01_LF30	2023	Jun	ST	After	26.5	0	0	0	0	0	0	1	0	0	0	0	0	0	0	0	0	0	1	0	0	0	0	0	0
ST751	NH01_LF31	2023	Jun	ST	After	26.5	0	0	0	0	1	0	1	1	1	0	0	0	1	0	0	0	0	1	0	0	0	0	0	0
ST752	NH01_LF32	2023	Jun	ST	After	26.5	1	0	0	0	0	0	0	0	0	0	0	0	1	0	0	0	0	0	1	0	0	0	0	0
ST753	NH01_LF34	2023	Jun	ST	After	26.5	0	0	0	0	1	0	0	0	0	0	0	0	1	0	0	0	0	0	0	0	0	0	0	0
ST754	NH01_LF21	2023	Jun	ST	After	26.5	0	0	0	0	0	0	0	0	0	0	0	0	0	0	0	0	0	0	1	0	0	0	0	0
ST755	NH01_LF22	2023	Jul	ST	After	30.1	1	1	0	0	0	0	0	0	1	0	0	0	1	1	0	0	0	0	1	0	0	0	0	0
ST756	NH01_LF23	2023	Jul	ST	Before	30.1	0	1	0	0	0	0	0	0	0	0	0	0	1	0	0	0	0	0	1	0	1	0	0	0
ST757	NH01_LF27	2023	Jul	ST	After	30.1	1	1	0	0	0	0	0	0	1	0	0	0	1	1	0	0	0	0	1	0	0	0	0	0
ST758	NH01_LF28	2023	Jul	ST	After	30.1	0	1	0	0	0	0	0	0	0	0	0	0	1	1	0	0	0	0	0	0	0	0	0	0
ST759	NH01_LF29	2023	Jul	ST	After	30.1	0	1	0	0	0	0	0	0	1	0	0	0	1	1	0	0	0	0	1	0	1	0	0	0
ST760	NH01_LF30	2023	Jul	ST	After	30.1	1	1	0	0	0	0	0	0	0	0	0	0	0	0	0	0	0	0	0	0	0	0	0	0
ST761	NH01_LF31	2023	Jul	ST	After	30.1	1	0	0	0	0	0	1	0	0	0	0	0	1	0	0	0	0	0	1	0	0	0	0	0
ST762	NH01_LF32	2023	Jul	ST	After	30.1	0	0	0	0	1	0	0	0	0	0	0	0	0	0	0	0	0	0	1	0	0	0	0	0
ST763	NH01_LF34	2023	Jul	ST	After	30.1	0	0	0	0	0	0	0	0	1	0	0	0	0	0	0	0	0	0	1	0	0	0	0	0
ST764	NH01_LF10	2023	Jul	ST	After	30.1	1	0	0	0	0	0	1	0	1	0	0	0	0	0	0	0	0	0	1	1	0	0	0	0
ST765	NH01_LF11	2023	Jul	ST	After	30.1	0	0	0	0	0	0	1	0	0	0	0	0	1	0	0	0	0	0	0	0	0	0	0	0
ST766	NH01_LF12	2023	Jul	ST	After	30.1	1	0	0	0	1	0	0	0	0	0	0	0	1	0	0	0	0	0	1	0	0	0	0	0
ST767	NH01_LF13	2023	Jul	ST	After	30.1	0	0	0	0	0	0	0	0	0	0	0	0	0	0	0	0	0	0	0	0	0	0	0	0
ST768	NH01_LF14	2023	Jul	ST	After	30.1	0	0	0	0	0	0	0	0	0	0	0	0	0	0	0	0	0	1	0	0	0	0	0	0
ST769	NH01_LF15	2023	Jul	ST	After	30.1	0	0	0	0	0	0	0	0	0	0	0	0	1	0	0	0	0	0	1	0	0	0	0	0
ST770	NH01_LF16	2023	Jul	ST	After	30.1	1	0	0	0	0	0	1	0	0	0	0	0	1	0	0	0	0	0	0	0	1	0	0	0
ST771	NH01_LF17	2023	Jul	ST	After	30.1	0	0	0	0	0	0	1	0	0	0	0	0	0	0	0	0	0	1	0	0	0	0	0	0
ST772	NH01_LF18	2023	Jul	ST	After	30.1	0	0	0	0	0	0	0	0	0	0	0	0	0	0	0	0	0	1	0	0	1	0	0	0
ST773	NH01_LF19	2023	Jul	ST	After	30.1	0	0	0	0	0	0	1	0	1	0	0	0	1	0	0	0	0	0	0	1	0	0	0	0
ST774	NH01_LF20	2023	Jul	ST	After	30.1	0	0	0	0	0	0	0	0	0	0	0	0	0	0	0	0	1	0	0	0	0	0	0	0
ST775	NH01_LF21	2023	Jul	ST	After	30.1	0	0	0	0	0	0	1	0	0	0	0	0	0	0	0	0	1	0	0	0	0	0	0	0
ST776	NH01_LF22	2023	Jul	ST	After	30.1	0	0	0	0	0	0	1	0	0	0	0	0	0	0	0	0	1	0	1	0	0	0	0	0
ST777	NH01_LF23	2023	Jul	ST	Before	30.1	0	0	0	0	0	0	1	1	0	1	0	0	0	0	0	0	1	0	0	1	0	0	0	0
ST778	NH01_LF24	2023	Jul	ST	Before	30.1	0	0	0	0	0	0	0	0	1	0	0	0	1	0	0	0	0	0	0	0	0	0	0	0
ST779	NH01_LF25	2023	Jul	ST	After	30.1	1	1	0	0	0	0	1	0	1	0	0	0	0	0	0	0	0	0	0	0	0	0	0	0
ST780	NH01_LF26	2023	Jul	ST	Before	30.1	0	0	0	0	0	0	0	0	1	0	0	0	1	0	0	1	0	0	1	0	0	0	0	0
ST781	NH01_LF27	2023	Jul	ST	After	30.1	0	0	0	0	0	0	1	0	0	0	0	0	0	0	0	1	0	0	0	1	0	0	0	0
ST782	NH01_LF28	2023	Jul	ST	After	30.1	1	1	0	0	1	0	0	0	0	1	0	0	0	0	0	0	0	0	0	0	0	0	0	0
ST783	NH01_LF29	2023	Jul	ST	After	30.1	0	0	0	0	0	0	0	0	0	0	0	0	1	0	0	0	0	1	0	0	0	0	0	0
ST784	NH01_LF30	2023	Jul	ST	After	30.1	0	0	0	0	0	0	0	0	0	0	0	0	1	0	0	0	0	1	0	0	0	0	0	0
ST785	NH01_LF31	2023	Jul	ST	After	30.1	1	0	0	0	0	0	0	0	0	0	0	0	0	0	0	0	0	0	1	0	0	0	0	0
ST786	NH01_LF32	2023	Jul	ST	After	30.1	1	0	0	0	1	0	0	0	0	0	0	0	1	0	0	0	0	0	0	0	0	0	0	0
ST787	NH01_LF33	2023	Jul	ST	Before	30.1	0	0	0	0	0	0	0	0	0	0	0	0	1	0	0	0	0	0	1	0	0	0	0	0
ST788	NH01_LF34	2023	Jul	ST	After	30.1	0	0	0	0	0	0	0	0	0	0	0	0	0	0	0	0	0	0	1	0	0	0	0	0
ST789	NH01_LF35	2023	Jul	ST	After	30.1	0	0	0	0	0	0	0	0	0	0	0	0	1	0	0	0	0	0	0	0	0	0	0	0
ST790	NH01_LF36	2023	Jul	ST	Before	30.1	1	1	0	0	0	0	0	0	0	0	0	0	1	1	0	0	0	0	1	0	0	0	0	0
ST791	NH01_LF21	2023	Aug	ST	After	29.3	1	1	0	0	0	0	0	0	0	0	0	0	1	1	0	0	0	0	1	1	0	0	0	0
ST792	NH01_LF22	2023	Aug	ST	After	29.3	1	1	0	0	0	0	0	0	0	0	0	0	1	1	0	0	0	0	1	0	0	0	0	0
ST793	NH01_LF23	2023	Aug	ST	Before	29.3	1	0	0	0	0	0	1	0	0	0	0	0	0	0	0	0	0	0	1	0	0	0	0	0
ST794	NH01_LF27	2023	Aug	ST	After	29.3	0	0	0	0	0	0	0	0	0	0	0	0	1	1	0	0	0	0	0	0	0	0	0	0
ST795	NH01_LF28	2023	Aug	ST	After	29.3	0	0	0	0	0	0	0	0	0	0	0	0	1	0	0	0	0	0	0	0	0	0	0	0
ST796	NH01_LF29	2023	Aug	ST	After	29.3	0	0	0	0	1	0	0	0	0	0	0	0	0	0	0	0	0	0	0	0	0	0	0	0
ST797	NH01_LF30	2023	Aug	ST	After	29.3	0	0	0	0	1	0	0	0	0	0	0	0	1	0	0	0	0	0	0	0	0	0	0	0
ST798	NH01_LF31	2023	Aug	ST	After	29.3	1	0	0	0	0	0	0	0	0	0	0	0	1	0	0	0	0	0	1	0	0	0	0	0
ST799	NH01_LF32	2023	Aug	ST	After	29.3	1	0	0	0	0	0	1	0	0	0	0	0	0	0	0	0	0	1	0	0	0	0	0	0
ST800	NH01_LF34	2023	Aug	ST	After	29.3	0	0	0	0	1	0	0	0	0	0	0	0	1	0	0	0	0	1	0	0	0	0	0	0
ST801	NH01_LF21	2023	Aug	ST	After	29.3	1	0	0	0	0	0	0	0	0	0	0	0	1	0	0	0	0	0	0	0	0	0	1	0
ST802	NH01_LF22	2023	Aug	ST	After	29.3	1	0	0	0	1	0	1	0	0	0	0	0	1	0	0	0	0	1	0	1	0	0	0	0
ST803	NH01_LF23	2023	Aug	ST	Before	29.3	0	0	0	0	0	0	1	0	0	0	0	0	0	0	0	0	0	1	0	1	0	0	0	0
ST804	NH01_LF27	2023	Aug	ST	After	29.3	1	0	0	0	0	0	1	0	0	1	0	0	1	0	0	0	0	0	1	1	0	0	0	0
ST805	NH01_LF28	2023	Aug	ST	After	29.3	1	0	0	0	0	0	0	0	1	0	0	0	0	0	0	0	0	1	0	0	0	0	0	0
ST806	NH01_LF29	2023	Aug	ST	After	29.3	0	0	0	0	0	0	0	0	0	0	0	0	0	0	0	0	0	1	0	0	0	0	0	0
ST807	NH01_LF30	2023	Aug	ST	After	29.3	0	0	0	0	0	0	0	0	0	0	0	0	1	0	0	0	0	1	0	0	0	0	0	0
ST808	NH01_LF31	2023	Aug	ST	After	29.3	1	0	0	0	1	0	0	0	1	0	0	0	1	0	0	0	0	0	1	0	0	0	0	0
ST809	NH01_LF32	2023	Aug	ST	After	29.3	0	0	0	0	1	0	1	0	0	0	0	0	1	0	0	0	0	0	1	0	0	0	0	0
ST810	NH01_LF34	2023	Aug	ST	After	29.3	1	1	0	0	0	0	0	0	0	0	0	0	1	0	0	0	0	0	0	0	0	0	0	0
ST811	NH01_LF21	2023	Nov	ST	After	22.7	0	1	0	0	0	0	0	0	0	0	0	0	1	0	0	0	0	0	1	0	0	0	0	0
ST812	NH01_LF22	2023	Nov	ST	After	22.7	0	1	0	0	0	0	0	0	0	1	0	0	0	0	0	0	0	0	1	0	0	0	0	0
ST813	NH01_LF23	2023	Nov	ST	Before	22.7	1	0	0	0	0	0	1	0	0	0	0	0	0	0	0	0	0	0	0	0	0	0	0	0
ST814	NH01_LF27	2023	Nov	ST	After	22.7	0	0	0	0	0	0	0	0	0	0	0	0	0	0	0	0	0	0	0	0	0	0	0	0
ST815	NH01_LF28	2023	Nov	ST	After	22.7	0	0	0	0	1	0	0	0	0	0	0	0	0	0	0	0	0	0	1	0	0	0	0	0
ST816	NH01_LF29	2023	Nov	ST	After	22.7	0	0	0	0	0	0	1	0	0	0	0	0	0	0	0	0	0	0	0	0	0	0	0	0
ST817	NH01_LF30	2023	Nov	ST	After	22.7	1	0	0	0	0	0	0	0	0	0	0	0	0	0	0	0	0	0	1	0	0	0	0	0
ST818	NH01_LF31	2023	Nov	ST	After	22.7	0	0	0	0	0	0	0	0	0	0	0	0	0	0	0	0	0	0	0	0	0	0	0	0
ST819	NH01_LF32	2023	Nov	ST	After	22.7	0	0	0	0	0	0	1	0	0	0	0	0	0	0	0	0	0	1	0	0	0	0	0	0
ST820	NH01_LF34	2023	Nov	ST	After	22.7	0	0	0	0	1	0	0	0	0	0	0	0	1	0	0	0	0	1	0	0	0	0	0	0
ST821	NH01_LF21	2023	Nov	ST	After	22.7	0	0	0	0	0	0	0	0	0	0	0	0	1	0	0	0	1	0	1	0	0	0	0	0
ST822	NH01_LF22	2023	Nov	ST	After	22.7	0	0	0	0	1	0	1	0	0	0	0	0	1	0	0	0	1	0	0	1	0	0	0	0
ST823	NH01_LF23	2023	Nov	ST	Before	22.7	0	0	0	0	1	0	0	0	0	0	0	0	1	0	0	0	0	0	1	0	0	0	0	0
ST824	NH01_LF27	2023	Nov	ST	After	22.7	0	0	0	0	1	0	1	0	0	0	0	0	0	0	0	0	0	0	0	1	0	0	0	0
ST825	NH01_LF28	2023	Nov	ST	After	22.7	0	0	0	0	0	0	1	0	0	0	0	0	1	0	0	0	0	1	0	0	0	0	0	0
ST826	NH01_LF29	2023	Nov	ST	After	22.7	0	0	0	0	0	0	1	0	0	0	0	0	0	0	0	0	0	1	0	0	0	0	0	0
ST827	NH01_LF30	2023	Nov	ST	After	22.7	0	0	0	0	0	0	0	0	0	0	0	0	0	0	0	0	0	1	0	0	0	0	0	0
ST828	NH01_LF31	2023	Nov	ST	After	22.7	1	0	0	0	1	0	0	0	0	0	0	0	1	0	0	0	0	1	1	0	0	0	0	0
ST829	NH01_LF32	2023	Nov	ST	After	22.7	0	0	0	0	0	0	0	0	0	0	0	0	0	0	0	0	0	0	1	0	0	0	0	0
ST830	NH01_LF34	2023	Nov	ST	After	22.7	1	0	0	0	0	0	0	0	0	0	0	0	0	0	0	0	0	0	0	0	0	0	0	0
ST831	NH01_LF04	2024	Feb	ST	After	21	1	1	0	0	1	0	0	0	0	0	0	0	1	0	0	0	0	0	1	0	0	0	0	0
ST832	NH01_LF05	2024	Feb	ST	After	21	0	1	0	0	0	0	0	0	0	0	0	0	1	1	0	0	0	0	1	0	0	0	0	0
ST833	NH01_LF08	2024	Feb	ST	After	21	1	0	0	0	0	0	0	0	0	0	0	0	0	0	0	0	0	0	0	0	0	0	0	0
ST834	NH01_LF09	2024	Feb	ST	After	21	0	0	0	0	1	0	0	0	0	0	0	0	0	0	0	0	0	0	0	0	0	0	0	0
ST835	NH01_LF10	2024	Feb	ST	After	21	0	0	0	0	0	0	1	0	0	0	0	0	1	0	0	0	0	0	0	0	0	0	0	0
ST836	NH01_LF11	2024	Feb	ST	After	21	0	1	0	0	0	0	0	0	0	0	0	0	0	0	0	0	0	0	0	0	0	0	0	0
ST837	NH01_LF12	2024	Feb	ST	After	21	0	1	0	0	0	0	0	0	0	0	0	0	0	0	0	0	0	0	0	0	0	0	0	0
ST838	NH01_LF13	2024	Feb	ST	After	21	0	0	0	0	0	0	0	0	0	0	0	0	0	0	0	0	0	0	0	0	0	0	0	0
ST839	NH01_LF14	2024	Feb	ST	After	21	0	0	0	0	0	0	0	0	0	0	0	0	0	0	0	0	0	1	0	0	0	0	0	0
ST840	NH01_LF15	2024	Feb	ST	After	21	0	0	0	0	0	0	0	0	0	0	0	0	0	0	0	0	0	1	0	0	0	0	0	0
ST841	NH01_LF21	2024	Feb	ST	After	21	0	0	0	0	0	0	0	0	0	0	0	0	0	0	0	0	0	0	0	0	0	0	0	0
ST842	NH01_LF22	2024	Feb	ST	After	21	0	0	0	0	1	0	1	0	0	0	0	0	0	0	0	0	0	0	0	1	0	0	0	0
ST843	NH01_LF23	2024	Feb	ST	Before	21	0	0	0	0	0	0	1	0	0	0	0	0	0	0	0	0	0	0	0	0	0	0	0	0
ST844	NH01_LF27	2024	Feb	ST	After	21	1	0	0	0	0	0	1	0	0	0	0	0	1	0	0	1	0	0	0	1	0	0	0	0
ST845	NH01_LF28	2024	Feb	ST	After	21	0	0	0	0	0	0	0	0	0	0	0	0	0	0	0	0	0	1	0	1	0	0	0	0
ST846	NH01_LF29	2024	Feb	ST	After	21	0	0	0	0	0	0	1	0	0	0	0	0	0	0	0	0	0	1	0	0	0	0	0	0
ST847	NH01_LF30	2024	Feb	ST	After	21	0	0	0	0	0	0	0	0	0	0	0	0	0	0	0	0	0	0	0	0	0	0	0	0
ST848	NH01_LF31	2024	Feb	ST	After	21	0	0	0	0	0	0	0	0	0	0	0	0	0	0	0	0	0	1	0	0	0	0	0	0
ST849	NH01_LF32	2024	Feb	ST	After	21	1	0	0	0	0	0	0	0	0	0	0	0	0	0	0	0	0	0	1	0	0	0	0	0
ST850	NH01_LF34	2024	Feb	ST	After	21	1	0	0	0	0	0	0	0	0	0	0	0	0	0	0	0	0	0	0	0	0	0	0	0
